# Supplementary material for: Genetic Loci and Novel Discrimination Measures Associated with Blood Pressure Variation in African Americans Living in Tallahassee
Source: PLoS One. 2016 Dec 21;11(12):e0167700. doi: 10.1371/journal.pone.0167700 (PMC5176163; doi:10.1371/journal.pone.0167700)
Supplement: S4 Table — These SNPs were chosen because they were located within or near genes that previously had been found to associate with hypertension, cardiac disease, stress, and pigmentation phenotypes in other studies and on existing Affymetrix arrays (30,756 SNPs and associated genes and other attributes). (CSV) [file pone.0167700.s004.csv]

S4 Table. List of SNPs used in current analysis
Label	CHR	NLP_HWE	MAF	Affy SNP ID	dbSNP RS ID	Physical Position	Ref Allele	Alt Allele	Associated Gene	Genetic Map	Allele Frequencies	Heterozygous Allele Frequencies	Number of individuals	In Hapmap	Minor Allele	Minor Allele Frequency	OMIM	Annotation Notes	Position_AIMs	Source_AIMs	Population_AIMS
AX.38933087	1	0.27254008	0.1529	Affx-4052204	rs6670693	1106112	A	G	NR_029957 // downstream // 1645 // --- // MIR429 // 554210 // microRNA 429 /// ENST00000362106 // downstream // 1645 // Hs.729704 // MIR429 // 554210 // microRNA 429 /// ENST00000379317 // downstream // 2324 // Hs.672618 // TTLL10-AS1 // 100506376 // TTLL10 antisense RNA 1 (non-protein coding) /// NM_001130045 // upstream // 3174 // Hs.454835 // TTLL10 // 254173 // tubulin tyrosine ligase-like fa…	1.2265 // --- // D1S468 // --- // --- // deCODE /// 1.2939 // --- // D1S468 // --- // AFM280WE5 // Marshfield /// 1.1647 // --- // --- // --- // 42051 // SLM1	1.0000 // 0.0000 // CEU /// 0.9897 // 0.0103 // CHB /// 0.9944 // 0.0056 // JPT /// 0.0341 // 0.9659 // YRI	0.0000 // CEU /// 0.0206 // CHB /// 0.0112 // JPT /// 0.0682 // YRI	170 // CEU /// 194 // CHB /// 178 // JPT /// 176 // YRI	YES	G // CEU /// G // CHB /// G // JPT /// A // YRI	0.0000 // CEU /// 0.0103 // CHB /// 0.0056 // JPT /// 0.0341 // YRI	---	---	1106112	AffyAIM	Afr-Euro
AX.30001819	1	1.69100897	0.0414	Affx-4771888	rs11810839	1241835	C	T	NM_030649 // intron // 0 // Hs.535257 // ACAP3 // 116983 // ArfGAP with coiled-coil, ankyrin repeat and PH domains 3 /// ENST00000354700 // intron // 0 // Hs.535257 // ACAP3 // 116983 // ArfGAP with coiled-coil, ankyrin repeat and PH domains 3 /// ENST00000353662 // intron // 0 // Hs.535257 // ACAP3 // 116983 // ArfGAP with coiled-coil, ankyrin repeat and PH domains 3 /// ENST00000472541 // intro…	1.3783 // --- // D1S468 // --- // --- // deCODE /// 1.4541 // --- // D1S468 // --- // AFM280WE5 // Marshfield /// 1.3089 // --- // --- // --- // 42051 // SLM1	0.0000 // 1.0000 // CEU /// 0.0000 // 1.0000 // CHB /// 0.0000 // 1.0000 // JPT /// 0.0511 // 0.9489 // YRI	0.0000 // CEU /// 0.0000 // CHB /// 0.0000 // JPT /// 0.0795 // YRI	170 // CEU /// 194 // CHB /// 178 // JPT /// 176 // YRI	---	T // CEU /// T // CHB /// T // JPT /// T // YRI	0.0000 // CEU /// 0.0000 // CHB /// 0.0000 // JPT /// 0.0511 // YRI	---	---
AX.30004477	1	1.05134257	0.2083	Affx-4781452	rs113412865	1247555	C	T	NM_001256463 // intron // 0 // Hs.6449 // CPSF3L // 54973 // cleavage and polyadenylation specific factor 3-like /// NM_001256460 // intron // 0 // Hs.6449 // CPSF3L // 54973 // cleavage and polyadenylation specific factor 3-like /// NM_001256456 // intron // 0 // Hs.6449 // CPSF3L // 54973 // cleavage and polyadenylation specific factor 3-like /// NM_017871 // intron // 0 // Hs.6449 // CPSF3L //…	1.3847 // --- // D1S468 // --- // --- // deCODE /// 1.4609 // --- // D1S468 // --- // AFM280WE5 // Marshfield /// 1.3150 // --- // --- // --- // 42051 // SLM1	0.0000 // 1.0000 // CEU /// 0.0000 // 1.0000 // CHB /// 0.0000 // 1.0000 // JPT /// 0.2273 // 0.7727 // YRI	0.0000 // CEU /// 0.0000 // CHB /// 0.0000 // JPT /// 0.3409 // YRI	170 // CEU /// 194 // CHB /// 178 // JPT /// 176 // YRI	---	T // CEU /// T // CHB /// T // JPT /// T // YRI	0.0000 // CEU /// 0.0000 // CHB /// 0.0000 // JPT /// 0.2273 // YRI	---	---
AX.30005579	1	0.72699873	0.07325	Affx-4785688	rs12095333	1250318	G	A	ENST00000470030 // exon // 0 // Hs.6449 // CPSF3L // 54973 // cleavage and polyadenylation specific factor 3-like /// ENST00000323275 // exon // 0 // Hs.6449 // CPSF3L // 54973 // cleavage and polyadenylation specific factor 3-like /// ENST00000462432 // exon // 0 // Hs.6449 // CPSF3L // 54973 // cleavage and polyadenylation specific factor 3-like /// ENST00000478641 // exon // 0 // Hs.6449 // CP…	1.3878 // --- // D1S468 // --- // --- // deCODE /// 1.4642 // --- // D1S468 // --- // AFM280WE5 // Marshfield /// 1.3179 // --- // --- // --- // 42051 // SLM1	0.0000 // 1.0000 // CEU /// 0.0000 // 1.0000 // CHB /// 0.0000 // 1.0000 // JPT /// 0.0852 // 0.9148 // YRI	0.0000 // CEU /// 0.0000 // CHB /// 0.0000 // JPT /// 0.1477 // YRI	170 // CEU /// 194 // CHB /// 178 // JPT /// 176 // YRI	---	A // CEU /// A // CHB /// A // JPT /// A // YRI	0.0000 // CEU /// 0.0000 // CHB /// 0.0000 // JPT /// 0.0852 // YRI	---	---
AX.30007875	1	0.14923127	0.1242	Affx-4794177	rs77433625	1255437	G	A	ENST00000496353 // exon // 0 // Hs.6449 // CPSF3L // 54973 // cleavage and polyadenylation specific factor 3-like /// NM_001256463 // intron // 0 // Hs.6449 // CPSF3L // 54973 // cleavage and polyadenylation specific factor 3-like /// NM_001256460 // intron // 0 // Hs.6449 // CPSF3L // 54973 // cleavage and polyadenylation specific factor 3-like /// NM_001256456 // intron // 0 // Hs.6449 // CPSF3…	1.3935 // --- // D1S468 // --- // --- // deCODE /// 1.4702 // --- // D1S468 // --- // AFM280WE5 // Marshfield /// 1.3233 // --- // --- // --- // 42051 // SLM1	0.0000 // 1.0000 // CEU /// 0.0000 // 1.0000 // CHB /// 0.0000 // 1.0000 // JPT /// 0.1761 // 0.8239 // YRI	0.0000 // CEU /// 0.0000 // CHB /// 0.0000 // JPT /// 0.2841 // YRI	170 // CEU /// 194 // CHB /// 178 // JPT /// 176 // YRI	---	A // CEU /// A // CHB /// A // JPT /// A // YRI	0.0000 // CEU /// 0.0000 // CHB /// 0.0000 // JPT /// 0.1761 // YRI	---	---
AX.30008467	1	0.20669865	0.09236	Affx-4796584	rs111387554	1256957	G	T	NM_001256463 // intron // 0 // Hs.6449 // CPSF3L // 54973 // cleavage and polyadenylation specific factor 3-like /// NM_001256460 // intron // 0 // Hs.6449 // CPSF3L // 54973 // cleavage and polyadenylation specific factor 3-like /// NM_001256456 // intron // 0 // Hs.6449 // CPSF3L // 54973 // cleavage and polyadenylation specific factor 3-like /// NM_017871 // intron // 0 // Hs.6449 // CPSF3L //…	1.3952 // --- // D1S468 // --- // --- // deCODE /// 1.4720 // --- // D1S468 // --- // AFM280WE5 // Marshfield /// 1.3250 // --- // --- // --- // 42051 // SLM1	0.0000 // 1.0000 // CEU /// 0.0000 // 1.0000 // CHB /// 0.0000 // 1.0000 // JPT /// 0.1307 // 0.8693 // YRI	0.0000 // CEU /// 0.0000 // CHB /// 0.0000 // JPT /// 0.1932 // YRI	170 // CEU /// 194 // CHB /// 178 // JPT /// 176 // YRI	---	T // CEU /// T // CHB /// T // JPT /// T // YRI	0.0000 // CEU /// 0.0000 // CHB /// 0.0000 // JPT /// 0.1307 // YRI	---	---
AX.39036903	1	0	0.3885	Affx-4798880	rs3845293	1258246	A	C	ENST00000530233 // exon // 0 // Hs.6449 // CPSF3L // 54973 // cleavage and polyadenylation specific factor 3-like /// NM_001256463 // intron // 0 // Hs.6449 // CPSF3L // 54973 // cleavage and polyadenylation specific factor 3-like /// NM_001256460 // intron // 0 // Hs.6449 // CPSF3L // 54973 // cleavage and polyadenylation specific factor 3-like /// NM_001256456 // intron // 0 // Hs.6449 // CPSF3…	1.3967 // --- // D1S468 // --- // --- // deCODE /// 1.4735 // --- // D1S468 // --- // AFM280WE5 // Marshfield /// 1.3263 // --- // --- // --- // 42051 // SLM1	0.0647 // 0.9353 // CEU /// 0.1340 // 0.8660 // CHB /// 0.1966 // 0.8034 // JPT /// 0.7159 // 0.2841 // YRI	0.1294 // CEU /// 0.2268 // CHB /// 0.2135 // JPT /// 0.3636 // YRI	170 // CEU /// 194 // CHB /// 178 // JPT /// 176 // YRI	YES	A // CEU /// A // CHB /// A // JPT /// C // YRI	0.0647 // CEU /// 0.1340 // CHB /// 0.1966 // JPT /// 0.2841 // YRI	---	---
AX.30010349	1	1.05893601	0.02548	Affx-4804085	rs3813208	1261133	G	T	NM_001029885 // intron // 0 // Hs.515689 // GLTPD1 // 80772 // glycolipid transfer protein domain containing 1 /// ENST00000464957 // intron // 0 // Hs.515689 // GLTPD1 // 80772 // glycolipid transfer protein domain containing 1 /// ENST00000343938 // intron // 0 // Hs.515689 // GLTPD1 // 80772 // glycolipid transfer protein domain containing 1 /// ENST00000488011 // intron // 0 // Hs.515689 // G…	1.3999 // --- // D1S468 // --- // --- // deCODE /// 1.4769 // --- // D1S468 // --- // AFM280WE5 // Marshfield /// 1.3294 // --- // --- // --- // 42051 // SLM1	0.0941 // 0.9059 // CEU /// 0.2577 // 0.7423 // CHB /// 0.2697 // 0.7303 // JPT /// 0.0000 // 1.0000 // YRI	0.1882 // CEU /// 0.3711 // CHB /// 0.3820 // JPT /// 0.0000 // YRI	170 // CEU /// 194 // CHB /// 178 // JPT /// 176 // YRI	---	T // CEU /// T // CHB /// T // JPT /// T // YRI	0.0941 // CEU /// 0.2577 // CHB /// 0.2697 // JPT /// 0.0000 // YRI	---	---
AX.30011015	1	0.13065092	0.3917	Affx-4806694	rs2296472	1262591	C	T	NM_001029885 // intron // 0 // Hs.515689 // GLTPD1 // 80772 // glycolipid transfer protein domain containing 1 /// ENST00000464957 // intron // 0 // Hs.515689 // GLTPD1 // 80772 // glycolipid transfer protein domain containing 1 /// ENST00000343938 // intron // 0 // Hs.515689 // GLTPD1 // 80772 // glycolipid transfer protein domain containing 1 /// ENST00000488011 // intron // 0 // Hs.515689 // G…	1.4016 // --- // D1S468 // --- // --- // deCODE /// 1.4786 // --- // D1S468 // --- // AFM280WE5 // Marshfield /// 1.3309 // --- // --- // --- // 42051 // SLM1	0.9294 // 0.0706 // CEU /// 0.8660 // 0.1340 // CHB /// 0.7921 // 0.2079 // JPT /// 0.2955 // 0.7045 // YRI	0.1412 // CEU /// 0.2268 // CHB /// 0.2360 // JPT /// 0.3636 // YRI	170 // CEU /// 194 // CHB /// 178 // JPT /// 176 // YRI	---	C // CEU /// C // CHB /// C // JPT /// T // YRI	0.0706 // CEU /// 0.1340 // CHB /// 0.2079 // JPT /// 0.2955 // YRI	---	---
AX.30011965	1	1.29422179	0.1783	Affx-4810009	rs307354	1264539	G	C	NM_001029885 // downstream // 263 // Hs.515689 // GLTPD1 // 80772 // glycolipid transfer protein domain containing 1 /// ENST00000343938 // downstream // 262 // Hs.515689 // GLTPD1 // 80772 // glycolipid transfer protein domain containing 1 /// NM_152228 // upstream // 2187 // Hs.740994 // TAS1R3 // 83756 // taste receptor, type 1, member 3 /// ENST00000339381 // upstream // 2155 // Hs.740994 // …	1.4037 // --- // D1S468 // --- // --- // deCODE /// 1.4809 // --- // D1S468 // --- // AFM280WE5 // Marshfield /// 1.3330 // --- // --- // --- // 42051 // SLM1	0.9588 // 0.0412 // CEU /// 0.8505 // 0.1495 // CHB /// 0.7921 // 0.2079 // JPT /// 0.8068 // 0.1932 // YRI	0.0824 // CEU /// 0.2165 // CHB /// 0.2360 // JPT /// 0.3182 // YRI	170 // CEU /// 194 // CHB /// 178 // JPT /// 176 // YRI	---	G // CEU /// G // CHB /// G // JPT /// G // YRI	0.0412 // CEU /// 0.1495 // CHB /// 0.2079 // JPT /// 0.1932 // YRI	---	---
AX.30012813	1	1.87419354	0.1558	Affx-4813344	rs138272841	1266425	G	A	NM_001029885 // downstream // 2149 // Hs.515689 // GLTPD1 // 80772 // glycolipid transfer protein domain containing 1 /// ENST00000343938 // downstream // 2148 // Hs.515689 // GLTPD1 // 80772 // glycolipid transfer protein domain containing 1 /// NM_152228 // upstream // 301 // Hs.740994 // TAS1R3 // 83756 // taste receptor, type 1, member 3 /// ENST00000339381 // upstream // 269 // Hs.740994 // …	1.4058 // --- // D1S468 // --- // --- // deCODE /// 1.4832 // --- // D1S468 // --- // AFM280WE5 // Marshfield /// 1.3350 // --- // --- // --- // 42051 // SLM1	0.0118 // 0.9882 // CEU /// 0.0722 // 0.9278 // CHB /// 0.0506 // 0.9494 // JPT /// 0.1705 // 0.8295 // YRI	0.0235 // CEU /// 0.1237 // CHB /// 0.1011 // JPT /// 0.2955 // YRI	170 // CEU /// 194 // CHB /// 178 // JPT /// 176 // YRI	---	A // CEU /// A // CHB /// A // JPT /// A // YRI	0.0118 // CEU /// 0.0722 // CHB /// 0.0506 // JPT /// 0.1705 // YRI	---	---
AX.83098687	1	0	0.06169	Affx-52109805	rs147600530	1268010	G	T	NM_152228 // missense // 0 // Hs.740994 // TAS1R3 // 83756 // taste receptor, type 1, member 3 /// ENST00000339381 // missense // 0 // Hs.740994 // TAS1R3 // 83756 // taste receptor, type 1, member 3	1.4076 // --- // D1S468 // --- // --- // deCODE /// 1.4850 // --- // D1S468 // --- // AFM280WE5 // Marshfield /// 1.3367 // --- // --- // --- // 42051 // SLM1	0.0059 // 0.9941 // CEU /// 0.0000 // 1.0000 // CHB /// 0.0000 // 1.0000 // JPT /// 0.1080 // 0.8920 // YRI	0.0118 // CEU /// 0.0000 // CHB /// 0.0000 // JPT /// 0.1932 // YRI	170 // CEU /// 194 // CHB /// 178 // JPT /// 176 // YRI	---	T // CEU /// T // CHB /// T // JPT /// T // YRI	0.0059 // CEU /// 0.0000 // CHB /// 0.0000 // JPT /// 0.1080 // YRI	---	---
AX.39040909	1	1.01908806	0.2611	Affx-4826832	---	1274350	A	G	NM_004421 // intron // 0 // Hs.74375 // DVL1 // 1855 // dishevelled, dsh homolog 1 (Drosophila) /// ENST00000378891 // intron // 0 // Hs.74375 // DVL1 // 1855 // dishevelled, dsh homolog 1 (Drosophila) /// ENST00000378888 // intron // 0 // Hs.74375 // DVL1 // 1855 // dishevelled, dsh homolog 1 (Drosophila) /// ENST00000345100 // intron // 0 // Hs.74375 // DVL1 // 1855 // dishevelled, dsh homolog …	1.4147 // --- // D1S468 // --- // --- // deCODE /// 1.4925 // --- // D1S468 // --- // AFM280WE5 // Marshfield /// 1.3434 // --- // --- // --- // 42051 // SLM1	0.0706 // 0.9294 // CEU /// 0.1289 // 0.8711 // CHB /// 0.2079 // 0.7921 // JPT /// 0.2784 // 0.7216 // YRI	0.1412 // CEU /// 0.2165 // CHB /// 0.2360 // JPT /// 0.4205 // YRI	170 // CEU /// 194 // CHB /// 178 // JPT /// 176 // YRI	---	A // CEU /// A // CHB /// A // JPT /// A // YRI	0.0706 // CEU /// 0.1289 // CHB /// 0.2079 // JPT /// 0.2784 // YRI	---	---
AX.30027165	1	0.31033603	0.3631	Affx-4875602	rs112533928	1310181	A	G	ENST00000496905 // exon // 0 // Hs.632515 // AURKAIP1 // 54998 // aurora kinase A interacting protein 1 /// NM_001127229 // intron // 0 // Hs.632515 // AURKAIP1 // 54998 // aurora kinase A interacting protein 1 /// NM_017900 // intron // 0 // Hs.632515 // AURKAIP1 // 54998 // aurora kinase A interacting protein 1 /// NM_001127230 // intron // 0 // Hs.632515 // AURKAIP1 // 54998 // aurora kinase A…	1.4548 // --- // D1S468 // --- // --- // deCODE /// 1.5348 // --- // D1S468 // --- // AFM280WE5 // Marshfield /// 1.3815 // --- // --- // --- // 42051 // SLM1	0.9529 // 0.0471 // CEU /// 0.9897 // 0.0103 // CHB /// 0.9888 // 0.0112 // JPT /// 0.5398 // 0.4602 // YRI	0.0941 // CEU /// 0.0206 // CHB /// 0.0225 // JPT /// 0.5114 // YRI	170 // CEU /// 194 // CHB /// 178 // JPT /// 176 // YRI	---	G // CEU /// G // CHB /// G // JPT /// G // YRI	0.0471 // CEU /// 0.0103 // CHB /// 0.0112 // JPT /// 0.4602 // YRI	---	---
AX.39046935	1	0.28634148	0.4363	Affx-4877490	rs2649589	1311716	G	A	NM_030937 // downstream // 9375 // Hs.515704 // CCNL2 // 81669 // cyclin L2 /// NM_017900 // upstream // 898 // Hs.632515 // AURKAIP1 // 54998 // aurora kinase A interacting protein 1 /// ENST00000338338 // upstream // 841 // Hs.632515 // AURKAIP1 // 54998 // aurora kinase A interacting protein 1 /// ENST00000435351 // upstream // 2328 // --- // --- // --- // ---	1.4565 // --- // D1S468 // --- // --- // deCODE /// 1.5366 // --- // D1S468 // --- // AFM280WE5 // Marshfield /// 1.3831 // --- // --- // --- // 42051 // SLM1	0.9235 // 0.0765 // CEU /// 0.9175 // 0.0825 // CHB /// 0.8034 // 0.1966 // JPT /// 0.2955 // 0.7045 // YRI	0.1529 // CEU /// 0.1649 // CHB /// 0.2360 // JPT /// 0.4545 // YRI	170 // CEU /// 194 // CHB /// 178 // JPT /// 176 // YRI	YES	G // CEU /// G // CHB /// G // JPT /// A // YRI	0.0765 // CEU /// 0.0825 // CHB /// 0.1966 // JPT /// 0.2955 // YRI	---	---
AX.30030619	1	0.75895185	0.1378	Affx-4892317	rs12729599	1323078	A	G	NM_030937 // intron // 0 // Hs.515704 // CCNL2 // 81669 // cyclin L2 /// ENST00000480479 // intron // 0 // Hs.515704 // CCNL2 // 81669 // cyclin L2 /// ENST00000482621 // intron // 0 // Hs.515704 // CCNL2 // 81669 // cyclin L2 /// ENST00000463260 // intron // 0 // Hs.515704 // CCNL2 // 81669 // cyclin L2 /// ENST00000400809 // intron // 0 // Hs.515704 // CCNL2 // 81669 // cyclin L2 /// ENST000004…	1.4692 // --- // D1S468 // --- // --- // deCODE /// 1.5500 // --- // D1S468 // --- // AFM280WE5 // Marshfield /// 1.3952 // --- // --- // --- // 42051 // SLM1	0.1588 // 0.8412 // CEU /// 0.9691 // 0.0309 // CHB /// 1.0000 // 0.0000 // JPT /// 0.9830 // 0.0170 // YRI	0.2471 // CEU /// 0.0619 // CHB /// 0.0000 // JPT /// 0.0341 // YRI	170 // CEU /// 194 // CHB /// 178 // JPT /// 176 // YRI	---	A // CEU /// G // CHB /// G // JPT /// G // YRI	0.1588 // CEU /// 0.0309 // CHB /// 0.0000 // JPT /// 0.0170 // YRI	---	---
AX.39069103	1	0	0.2293	Affx-5048422	rs819980	1425700	T	C	ENST00000360489 // exon // 0 // Hs.729021 // ATAD3B // 83858 // ATPase family, AAA domain containing 3B /// ENST00000472194 // exon // 0 // Hs.729021 // ATAD3B // 83858 // ATPase family, AAA domain containing 3B /// ENST00000485748 // exon // 0 // Hs.729021 // ATAD3B // 83858 // ATPase family, AAA domain containing 3B /// ENST00000474481 // exon // 0 // Hs.729021 // ATAD3B // 83858 // ATPase fami…	1.5841 // --- // D1S468 // --- // --- // deCODE /// 1.6712 // --- // D1S468 // --- // AFM280WE5 // Marshfield /// 1.5043 // --- // --- // --- // 42051 // SLM1	0.9529 // 0.0471 // CEU /// 0.4278 // 0.5722 // CHB /// 0.3652 // 0.6348 // JPT /// 0.1307 // 0.8693 // YRI	0.0941 // CEU /// 0.4433 // CHB /// 0.4831 // JPT /// 0.1932 // YRI	170 // CEU /// 194 // CHB /// 178 // JPT /// 176 // YRI	YES	C // CEU /// T // CHB /// T // JPT /// T // YRI	0.0471 // CEU /// 0.4278 // CHB /// 0.3652 // JPT /// 0.1307 // YRI	---	---	1425700	AMPanel	Afr-Euro
AX.30771151	1	1.09533854	0.3494	Affx-8013637	rs2236394	2446960	T	C	NM_018216 // intron // 0 // Hs.26156 // PANK4 // 55229 // pantothenate kinase 4 /// ENST00000378466 // intron // 0 // Hs.26156 // PANK4 // 55229 // pantothenate kinase 4 /// ENST00000435556 // intron // 0 // Hs.26156 // PANK4 // 55229 // pantothenate kinase 4 /// ENST00000505228 // intron // 0 // Hs.26156 // PANK4 // 55229 // pantothenate kinase 4 /// ENST00000468002 // intron // 0 // Hs.26156 //…	2.7268 // --- // D1S468 // --- // --- // deCODE /// 2.8767 // --- // D1S468 // --- // AFM280WE5 // Marshfield /// 2.5894 // --- // --- // --- // 42051 // SLM1	0.8412 // 0.1588 // CEU /// 0.5773 // 0.4227 // CHB /// 0.5674 // 0.4326 // JPT /// 0.2216 // 0.7784 // YRI	0.2706 // CEU /// 0.4948 // CHB /// 0.5281 // JPT /// 0.3523 // YRI	170 // CEU /// 194 // CHB /// 178 // JPT /// 176 // YRI	---	C // CEU /// C // CHB /// C // JPT /// T // YRI	0.1588 // CEU /// 0.4227 // CHB /// 0.4326 // JPT /// 0.2216 // YRI	---	---	2446960	AffyAIM	Afr-Euro
AX.39512607	1	0.59006688	0.1731	Affx-8583390	rs897634	2835692	T	C	NM_001242672 // upstream // 129462 // Hs.632363 // TTC34 // 100287898 // tetratricopeptide repeat domain 34 /// NM_080431 // upstream // 102354 // Hs.236635 // ACTRT2 // 140625 // actin-related protein T2 /// ENST00000429389 // upstream // 104129 // --- // --- // --- // --- /// ENST00000378404 // upstream // 102354 // Hs.236635 // ACTRT2 // 140625 // actin-related protein T2	3.1617 // --- // D1S468 // --- // --- // deCODE /// 3.3356 // --- // D1S468 // --- // AFM280WE5 // Marshfield /// 3.0025 // --- // --- // --- // 42051 // SLM1	0.7294 // 0.2706 // CEU /// 0.5773 // 0.4227 // CHB /// 0.6011 // 0.3989 // JPT /// 0.1136 // 0.8864 // YRI	0.4235 // CEU /// 0.4536 // CHB /// 0.4831 // JPT /// 0.2273 // YRI	170 // CEU /// 194 // CHB /// 178 // JPT /// 176 // YRI	YES	C // CEU /// C // CHB /// C // JPT /// T // YRI	0.2706 // CEU /// 0.4227 // CHB /// 0.3989 // JPT /// 0.1136 // YRI	---	---	2835692	AMPanel	Afr-Euro
AX.39572253	1	1.66655273	0.1274	Affx-9016569	rs2651888	3143384	G	T	NM_022114 // intron // 0 // Hs.99500 // PRDM16 // 63976 // PR domain containing 16 /// NM_199454 // intron // 0 // Hs.99500 // PRDM16 // 63976 // PR domain containing 16 /// ENST00000511072 // intron // 0 // Hs.99500 // PRDM16 // 63976 // PR domain containing 16 /// ENST00000442529 // intron // 0 // Hs.99500 // PRDM16 // 63976 // PR domain containing 16 /// ENST00000441472 // intron // 0 // Hs.99…	3.5060 // --- // D1S468 // --- // --- // deCODE /// 3.6989 // --- // D1S468 // --- // AFM280WE5 // Marshfield /// 3.4120 // --- // D1S468 // 42051 // --- // SLM1	0.2294 // 0.7706 // CEU /// 0.3866 // 0.6134 // CHB /// 0.5000 // 0.5000 // JPT /// 0.9716 // 0.0284 // YRI	0.3882 // CEU /// 0.4433 // CHB /// 0.4157 // JPT /// 0.0568 // YRI	170 // CEU /// 194 // CHB /// 178 // JPT /// 176 // YRI	YES	T // CEU /// T // CHB /// G // JPT /// G // YRI	0.2294 // CEU /// 0.3866 // CHB /// 0.5000 // JPT /// 0.0284 // YRI	---	---	3143384	AffyAIM	Afr-Euro
AX.39651817	1	1.52013689	0.1592	Affx-9626721	rs1181868	3651126	G	T	NM_001204186 // UTR-3 // 0 // Hs.192132 // TP73 // 7161 // tumor protein p73 /// NM_001204185 // UTR-3 // 0 // Hs.192132 // TP73 // 7161 // tumor protein p73 /// NM_001204184 // UTR-3 // 0 // Hs.192132 // TP73 // 7161 // tumor protein p73 /// NM_001204188 // UTR-3 // 0 // Hs.192132 // TP73 // 7161 // tumor protein p73 /// NM_001204187 // UTR-3 // 0 // Hs.192132 // TP73 // 7161 // tumor protein p7…	4.1599 // D1S468 // D1S2893 // --- // --- // deCODE /// 4.5712 // D1S468 // D1S2845 // AFM280WE5 // AFM344WE9 // Marshfield /// 5.5186 // D1S468 // D1S2845 // --- // --- // SLM1	0.8000 // 0.2000 // CEU /// 0.1753 // 0.8247 // CHB /// 0.3427 // 0.6573 // JPT /// 0.0682 // 0.9318 // YRI	0.2824 // CEU /// 0.2887 // CHB /// 0.5281 // JPT /// 0.0909 // YRI	170 // CEU /// 194 // CHB /// 178 // JPT /// 176 // YRI	YES	G // CEU /// T // CHB /// T // JPT /// T // YRI	0.2000 // CEU /// 0.1753 // CHB /// 0.3427 // JPT /// 0.0682 // YRI	601990 // ?Neuroblastoma // --- // UTR-3	---	3651126	AMPanel	Afr-Euro
AX.11131418	1	1.06590573	0.3766	Affx-9997735	rs10915495	4029733	T	C	NR_040065 // downstream // 17090 // --- // LOC728716 // 728716 // uncharacterized LOC728716 /// ENST00000412674 // downstream // 14411 // Hs.668359 // LOC728716 // 728716 // uncharacterized LOC728716 /// ENST00000449232 // downstream // 205855 // --- // --- // --- // --- /// NR_027088 // upstream // 442378 // --- // LOC284661 // 284661 // uncharacterized LOC284661	5.0738 // D1S468 // D1S2893 // --- // --- // deCODE /// 6.5779 // D1S468 // D1S2845 // AFM280WE5 // AFM344WE9 // Marshfield /// 7.3389 // D1S468 // D1S2845 // --- // --- // SLM1	1.0000 // 0.0000 // CEU /// 0.9124 // 0.0876 // CHB /// 0.8596 // 0.1404 // JPT /// 0.3352 // 0.6648 // YRI	0.0000 // CEU /// 0.1546 // CHB /// 0.2584 // JPT /// 0.4205 // YRI	170 // CEU /// 194 // CHB /// 178 // JPT /// 176 // YRI	YES	C // CEU /// C // CHB /// C // JPT /// T // YRI	0.0000 // CEU /// 0.0876 // CHB /// 0.1404 // JPT /// 0.3352 // YRI	---	---	4029733	AffyAIM	Afr-Euro
AX.39713211	1	0.22380749	0.1815	Affx-10098870	rs7548756	4170249	A	C	NR_040065 // downstream // 157606 // --- // LOC728716 // 728716 // uncharacterized LOC728716 /// ENST00000412674 // downstream // 154927 // Hs.668359 // LOC728716 // 728716 // uncharacterized LOC728716 /// ENST00000449232 // downstream // 65339 // --- // --- // --- // --- /// NR_027088 // upstream // 301862 // --- // LOC284661 // 284661 // uncharacterized LOC284661	5.4129 // D1S468 // D1S2893 // --- // --- // deCODE /// 7.3227 // D1S468 // D1S2845 // AFM280WE5 // AFM344WE9 // Marshfield /// 8.0146 // D1S468 // D1S2845 // --- // --- // SLM1	0.7588 // 0.2412 // CEU /// 0.4794 // 0.5206 // CHB /// 0.4719 // 0.5281 // JPT /// 0.1136 // 0.8864 // YRI	0.3412 // CEU /// 0.4227 // CHB /// 0.5618 // JPT /// 0.2045 // YRI	170 // CEU /// 194 // CHB /// 178 // JPT /// 176 // YRI	YES	C // CEU /// A // CHB /// A // JPT /// A // YRI	0.2412 // CEU /// 0.4794 // CHB /// 0.4719 // JPT /// 0.1136 // YRI	---	---	4170249	AMPanel	Afr-Euro
AFFX.SNP.000450	1	0.12895274	0.4204	Affx-10554243	rs1878052	4552802	G	A	NR_027088 // downstream // 68058 // --- // LOC284661 // 284661 // uncharacterized LOC284661 /// ENST00000423197 // downstream // 68055 // Hs.278112 // LOC284661 // 284661 // uncharacterized LOC284661 /// NM_001042478 // upstream // 162303 // Hs.25924 // AJAP1 // 55966 // adherens junctions associated protein 1 /// ENST00000438791 // upstream // 58993 // Hs.538234 // --- // --- // Transcribed locus	6.3362 // D1S468 // D1S2893 // --- // --- // deCODE /// 9.1189 // D1S2845 // UNKNOWN // AFM344WE9 // GATA68D01 // Marshfield /// 9.8090 // D1S2845 // D1S2660 // --- // --- // SLM1	0.4882 // 0.5118 // CEU /// 0.4794 // 0.5206 // CHB /// 0.4607 // 0.5393 // JPT /// 0.4489 // 0.5511 // YRI	0.5529 // CEU /// 0.4845 // CHB /// 0.6067 // JPT /// 0.6477 // YRI	170 // CEU /// 194 // CHB /// 178 // JPT /// 176 // YRI	YES	A // CEU /// A // CHB /// A // JPT /// A // YRI	0.4882 // CEU /// 0.4794 // CHB /// 0.4607 // JPT /// 0.4489 // YRI	---	---
AFFX.SNP.002286	1	1.09479797	0.2834	Affx-11052167	rs16839786	4953528	G	T	NM_018836 // downstream // 109677 // Hs.25924 // AJAP1 // 55966 // adherens junctions associated protein 1 /// ENST00000378191 // downstream // 109678 // Hs.25924 // AJAP1 // 55966 // adherens junctions associated protein 1 /// ENST00000443270 // downstream // 192991 // --- // --- // --- // --- /// NR_039612 // upstream // 670603 // --- // MIR4417 // 100616489 // microRNA 4417	7.5259 // D1S2660 // D1S2132 // --- // --- // deCODE /// 10.2603 // D1S2845 // UNKNOWN // AFM344WE9 // GATA68D01 // Marshfield /// 11.0228 // D1S2660 // --- // --- // 609730 // SLM1	0.2706 // 0.7294 // CEU /// 0.3557 // 0.6443 // CHB /// 0.3820 // 0.6180 // JPT /// 0.2955 // 0.7045 // YRI	0.4235 // CEU /// 0.4433 // CHB /// 0.5393 // JPT /// 0.4091 // YRI	170 // CEU /// 194 // CHB /// 178 // JPT /// 176 // YRI	YES	T // CEU /// T // CHB /// T // JPT /// T // YRI	0.2706 // CEU /// 0.3557 // CHB /// 0.3820 // JPT /// 0.2955 // YRI	---	---
AFFX.SNP.000735	1	0.3000756	0.3885	Affx-11324822	rs521758	5319728	C	A	NM_018836 // downstream // 475877 // Hs.25924 // AJAP1 // 55966 // adherens junctions associated protein 1 /// ENST00000413887 // downstream // 327700 // Hs.576306 // --- // --- // Transcribed locus /// NR_039612 // upstream // 304403 // --- // MIR4417 // 100616489 // microRNA 4417 /// ENST00000443270 // upstream // 168769 // --- // --- // --- // ---	8.4601 // D1S2132 // D1S2633 // --- // --- // deCODE /// 10.9928 // UNKNOWN // D1S2633 // GATA68D01 // AFMA131YA5 // Marshfield /// 11.3248 // D1S2660 // --- // --- // 609730 // SLM1	0.2824 // 0.7176 // CEU /// 0.3093 // 0.6907 // CHB /// 0.2247 // 0.7753 // JPT /// 0.4602 // 0.5398 // YRI	0.4000 // CEU /// 0.3918 // CHB /// 0.4045 // JPT /// 0.4659 // YRI	170 // CEU /// 194 // CHB /// 178 // JPT /// 176 // YRI	YES	A // CEU /// A // CHB /// A // JPT /// A // YRI	0.2824 // CEU /// 0.3093 // CHB /// 0.2247 // JPT /// 0.4602 // YRI	---	---
AX.39932173	1	0.13930273	0.3548	Affx-11868692	rs12091928	5721189	A	G	NR_039612 // downstream // 96986 // --- // MIR4417 // 100616489 // microRNA 4417 /// NR_039838 // downstream // 201543 // --- // MIR4689 // 100616421 // microRNA 4689 /// ENST00000413887 // intron // 0 // Hs.576306 // --- // --- // Transcribed locus	9.3344 // D1S2132 // D1S2633 // --- // --- // deCODE /// 11.4576 // UNKNOWN // D1S2633 // GATA68D01 // AFMA131YA5 // Marshfield /// 11.6559 // D1S2660 // --- // --- // 609730 // SLM1	0.9941 // 0.0059 // CEU /// 0.8505 // 0.1495 // CHB /// 0.9045 // 0.0955 // JPT /// 0.2614 // 0.7386 // YRI	0.0118 // CEU /// 0.2990 // CHB /// 0.1910 // JPT /// 0.3864 // YRI	170 // CEU /// 194 // CHB /// 178 // JPT /// 176 // YRI	YES	G // CEU /// G // CHB /// G // JPT /// A // YRI	0.0059 // CEU /// 0.1495 // CHB /// 0.0955 // JPT /// 0.2614 // YRI	---	---	5721189	AffyAIM	Afr-Euro
AX.39950117	1	0	0.2692	Affx-11994146	rs12076190	5829039	T	C	NR_039612 // downstream // 204836 // --- // MIR4417 // 100616489 // microRNA 4417 /// NR_039838 // downstream // 93693 // --- // MIR4689 // 100616421 // microRNA 4689 /// ENST00000413887 // upstream // 100684 // Hs.576306 // --- // --- // Transcribed locus /// ENST00000401226 // upstream // 46892 // --- // MIR548W // 100422923 // microRNA 548w	9.5692 // D1S2132 // D1S2633 // --- // --- // deCODE /// 11.5825 // UNKNOWN // D1S2633 // GATA68D01 // AFMA131YA5 // Marshfield /// 11.8056 // --- // D1S2870 // 609730 // --- // SLM1	0.8824 // 0.1176 // CEU /// 0.8402 // 0.1598 // CHB /// 0.8258 // 0.1742 // JPT /// 0.1875 // 0.8125 // YRI	0.2353 // CEU /// 0.2990 // CHB /// 0.2809 // JPT /// 0.3523 // YRI	170 // CEU /// 194 // CHB /// 178 // JPT /// 176 // YRI	YES	C // CEU /// C // CHB /// C // JPT /// T // YRI	0.1176 // CEU /// 0.1598 // CHB /// 0.1742 // JPT /// 0.1875 // YRI	---	---	5829039	AMPanel	Afr-Euro
AFFX.SNP.002160	1	0.07685964	0.2643	Affx-12330209	rs10399600	6080378	T	G	NM_001199861 // intron // 0 // Hs.440497 // KCNAB2 // 8514 // potassium voltage-gated channel, shaker-related subfamily, beta member 2 /// ENST00000378111 // intron // 0 // Hs.440497 // KCNAB2 // 8514 // potassium voltage-gated channel, shaker-related subfamily, beta member 2 /// ENST00000378097 // intron // 0 // Hs.440497 // KCNAB2 // 8514 // potassium voltage-gated channel, shaker-related subfa…	10.1278 // D1S2633 // D1S2870 // --- // --- // deCODE /// 11.8774 // D1S2633 // D1S214 // AFMA131YA5 // AFM147YF8 // Marshfield /// 12.2937 // --- // D1S2870 // 609730 // --- // SLM1	0.5235 // 0.4765 // CEU /// 0.3711 // 0.6289 // CHB /// 0.4101 // 0.5899 // JPT /// 0.7727 // 0.2273 // YRI	0.4353 // CEU /// 0.4742 // CHB /// 0.5281 // JPT /// 0.3864 // YRI	170 // CEU /// 194 // CHB /// 178 // JPT /// 176 // YRI	YES	G // CEU /// T // CHB /// T // JPT /// G // YRI	0.4765 // CEU /// 0.3711 // CHB /// 0.4101 // JPT /// 0.2273 // YRI	---	---
AX.31898117	1	1.03867384	0.3758	Affx-12802717	rs3007429	6551692	C	T	NM_020631 // intron // 0 // Hs.284232 // PLEKHG5 // 57449 // pleckstrin homology domain containing, family G (with RhoGef domain) member 5 /// NM_001265592 // intron // 0 // --- // PLEKHG5 // 57449 // pleckstrin homology domain containing, family G (with RhoGef domain) member 5 /// NM_001042663 // intron // 0 // Hs.284232 // PLEKHG5 // 57449 // pleckstrin homology domain containing, family G (wit…	11.6644 // D1S2870 // D1S2642 // --- // --- // deCODE /// 13.0335 // D1S2633 // D1S214 // AFMA131YA5 // AFM147YF8 // Marshfield /// 12.9491 // D1S2870 // D1S2694 // --- // --- // SLM1	0.0412 // 0.9588 // CEU /// 0.4588 // 0.5412 // CHB /// 0.4045 // 0.5955 // JPT /// 0.6761 // 0.3239 // YRI	0.0824 // CEU /// 0.5052 // CHB /// 0.5169 // JPT /// 0.4659 // YRI	170 // CEU /// 194 // CHB /// 178 // JPT /// 176 // YRI	---	T // CEU /// T // CHB /// T // JPT /// C // YRI	0.0412 // CEU /// 0.4588 // CHB /// 0.4045 // JPT /// 0.3239 // YRI	611101 // Spinal muscular atrophy, distal, autosomal recessive, 4 // 611067 // intron	---	6551692	AMPanel	Afr-Euro
AX.40037239	1	0.72170379	0.3089	Affx-12806768	rs2986744	6554649	G	A	NM_001265592 // intron // 0 // --- // PLEKHG5 // 57449 // pleckstrin homology domain containing, family G (with RhoGef domain) member 5 /// NM_001042663 // intron // 0 // Hs.284232 // PLEKHG5 // 57449 // pleckstrin homology domain containing, family G (with RhoGef domain) member 5 /// NM_198681 // intron // 0 // Hs.284232 // PLEKHG5 // 57449 // pleckstrin homology domain containing, family G (wit…	11.6678 // D1S2870 // D1S2642 // --- // --- // deCODE /// 13.0408 // D1S2633 // D1S214 // AFMA131YA5 // AFM147YF8 // Marshfield /// 12.9519 // D1S2870 // D1S2694 // --- // --- // SLM1	0.0294 // 0.9706 // CEU /// 0.2680 // 0.7320 // CHB /// 0.2528 // 0.7472 // JPT /// 0.7841 // 0.2159 // YRI	0.0588 // CEU /// 0.3505 // CHB /// 0.3933 // JPT /// 0.3636 // YRI	170 // CEU /// 194 // CHB /// 178 // JPT /// 176 // YRI	YES	A // CEU /// A // CHB /// A // JPT /// G // YRI	0.0294 // CEU /// 0.2680 // CHB /// 0.2528 // JPT /// 0.2159 // YRI	611101 // Spinal muscular atrophy, distal, autosomal recessive, 4 // 611067 // intron	---	6554649	AffyAIM	Afr-Euro
AX.13057670	1	0.32266685	0.06369	Affx-12839828	rs78773197	6579338	T	C	NM_198681 // intron // 0 // Hs.284232 // PLEKHG5 // 57449 // pleckstrin homology domain containing, family G (with RhoGef domain) member 5 /// ENST00000377748 // intron // 0 // Hs.284232 // PLEKHG5 // 57449 // pleckstrin homology domain containing, family G (with RhoGef domain) member 5 /// ENST00000377740 // intron // 0 // Hs.284232 // PLEKHG5 // 57449 // pleckstrin homology domain containing, f…	11.6955 // D1S2870 // D1S2642 // --- // --- // deCODE /// 13.1013 // D1S2633 // D1S214 // AFMA131YA5 // AFM147YF8 // Marshfield /// 12.9754 // D1S2870 // D1S2694 // --- // --- // SLM1	1.0000 // 0.0000 // CEU /// 1.0000 // 0.0000 // CHB /// 1.0000 // 0.0000 // JPT /// 0.9432 // 0.0568 // YRI	0.0000 // CEU /// 0.0000 // CHB /// 0.0000 // JPT /// 0.1136 // YRI	170 // CEU /// 194 // CHB /// 178 // JPT /// 176 // YRI	---	C // CEU /// C // CHB /// C // JPT /// C // YRI	0.0000 // CEU /// 0.0000 // CHB /// 0.0000 // JPT /// 0.0568 // YRI	611101 // Spinal muscular atrophy, distal, autosomal recessive, 4 // 611067 // intron	---
AX.11188050	1	0	0.1506	Affx-12841297	rs12046229	6580397	C	T	NM_024654 // downstream // 1010 // Hs.59425 // NOL9 // 79707 // nucleolar protein 9 /// ENST00000377705 // downstream // 1010 // Hs.59425 // NOL9 // 79707 // nucleolar protein 9 /// NM_198681 // upstream // 276 // Hs.284232 // PLEKHG5 // 57449 // pleckstrin homology domain containing, family G (with RhoGef domain) member 5 /// ENST00000377740 // upstream // 276 // Hs.284232 // PLEKHG5 // 57449 //…	11.6967 // D1S2870 // D1S2642 // --- // --- // deCODE /// 13.1039 // D1S2633 // D1S214 // AFMA131YA5 // AFM147YF8 // Marshfield /// 12.9764 // D1S2870 // D1S2694 // --- // --- // SLM1	0.0765 // 0.9235 // CEU /// 0.1701 // 0.8299 // CHB /// 0.1292 // 0.8708 // JPT /// 0.1136 // 0.8864 // YRI	0.1529 // CEU /// 0.2990 // CHB /// 0.2135 // JPT /// 0.2273 // YRI	170 // CEU /// 194 // CHB /// 178 // JPT /// 176 // YRI	YES	T // CEU /// T // CHB /// T // JPT /// T // YRI	0.0765 // CEU /// 0.1701 // CHB /// 0.1292 // JPT /// 0.1136 // YRI	611101 // Spinal muscular atrophy, distal, autosomal recessive, 4 // 611067 // upstream	---
AX.13059143	1	0	0.02866	Affx-12847595	rs76388729	6584698	C	T	NM_024654 // UTR-3 // 0 // Hs.59425 // NOL9 // 79707 // nucleolar protein 9 /// ENST00000377705 // UTR-3 // 0 // Hs.59425 // NOL9 // 79707 // nucleolar protein 9	11.7015 // D1S2870 // D1S2642 // --- // --- // deCODE /// 13.1145 // D1S2633 // D1S214 // AFMA131YA5 // AFM147YF8 // Marshfield /// 12.9805 // D1S2870 // D1S2694 // --- // --- // SLM1	0.0000 // 1.0000 // CEU /// 0.0000 // 1.0000 // CHB /// 0.0000 // 1.0000 // JPT /// 0.0682 // 0.9318 // YRI	0.0000 // CEU /// 0.0000 // CHB /// 0.0000 // JPT /// 0.1364 // YRI	170 // CEU /// 194 // CHB /// 178 // JPT /// 176 // YRI	---	T // CEU /// T // CHB /// T // JPT /// T // YRI	0.0000 // CEU /// 0.0000 // CHB /// 0.0000 // JPT /// 0.0682 // YRI	---	---
AX.13061908	1	1.251192	0.1019	Affx-12865618	rs74617090	6597496	C	T	NM_024654 // intron // 0 // Hs.59425 // NOL9 // 79707 // nucleolar protein 9 /// ENST00000377705 // intron // 0 // Hs.59425 // NOL9 // 79707 // nucleolar protein 9 /// ENST00000464383 // intron // 0 // Hs.59425 // NOL9 // 79707 // nucleolar protein 9	11.7159 // D1S2870 // D1S2642 // --- // --- // deCODE /// 13.1459 // D1S2633 // D1S214 // AFMA131YA5 // AFM147YF8 // Marshfield /// 12.9926 // D1S2870 // D1S2694 // --- // --- // SLM1	0.0000 // 1.0000 // CEU /// 0.0000 // 1.0000 // CHB /// 0.0000 // 1.0000 // JPT /// 0.1420 // 0.8580 // YRI	0.0000 // CEU /// 0.0000 // CHB /// 0.0000 // JPT /// 0.2614 // YRI	170 // CEU /// 194 // CHB /// 178 // JPT /// 176 // YRI	---	T // CEU /// T // CHB /// T // JPT /// T // YRI	0.0000 // CEU /// 0.0000 // CHB /// 0.0000 // JPT /// 0.1420 // YRI	---	---
AX.31919121	1	0.25766772	0.2803	Affx-12879458	rs12029123	6607142	C	T	NM_024654 // intron // 0 // Hs.59425 // NOL9 // 79707 // nucleolar protein 9 /// ENST00000377705 // intron // 0 // Hs.59425 // NOL9 // 79707 // nucleolar protein 9	11.7267 // D1S2870 // D1S2642 // --- // --- // deCODE /// 13.1695 // D1S2633 // D1S214 // AFMA131YA5 // AFM147YF8 // Marshfield /// 13.0018 // D1S2870 // D1S2694 // --- // --- // SLM1	0.0882 // 0.9118 // CEU /// 0.1907 // 0.8093 // CHB /// 0.1404 // 0.8596 // JPT /// 0.2898 // 0.7102 // YRI	0.1765 // CEU /// 0.3196 // CHB /// 0.2135 // JPT /// 0.4659 // YRI	170 // CEU /// 194 // CHB /// 178 // JPT /// 176 // YRI	---	T // CEU /// T // CHB /// T // JPT /// T // YRI	0.0882 // CEU /// 0.1907 // CHB /// 0.1404 // JPT /// 0.2898 // YRI	---	---
AX.40047147	1	0.22025925	0.07643	Affx-12879828	rs10746503	6607436	C	T	NM_024654 // intron // 0 // Hs.59425 // NOL9 // 79707 // nucleolar protein 9 /// ENST00000377705 // intron // 0 // Hs.59425 // NOL9 // 79707 // nucleolar protein 9	11.7271 // D1S2870 // D1S2642 // --- // --- // deCODE /// 13.1703 // D1S2633 // D1S214 // AFMA131YA5 // AFM147YF8 // Marshfield /// 13.0021 // D1S2870 // D1S2694 // --- // --- // SLM1	1.0000 // 0.0000 // CEU /// 1.0000 // 0.0000 // CHB /// 1.0000 // 0.0000 // JPT /// 0.9091 // 0.0909 // YRI	0.0000 // CEU /// 0.0000 // CHB /// 0.0000 // JPT /// 0.1364 // YRI	170 // CEU /// 194 // CHB /// 178 // JPT /// 176 // YRI	---	C // CEU /// C // CHB /// C // JPT /// C // YRI	0.0000 // CEU /// 0.0000 // CHB /// 0.0000 // JPT /// 0.0909 // YRI	---	---
AX.64135591	1	0	0.02548	Affx-12881732	rs75747917	6608730	T	A	NM_024654 // intron // 0 // Hs.59425 // NOL9 // 79707 // nucleolar protein 9 /// ENST00000377705 // intron // 0 // Hs.59425 // NOL9 // 79707 // nucleolar protein 9	11.7285 // D1S2870 // D1S2642 // --- // --- // deCODE /// 13.1734 // D1S2633 // D1S214 // AFMA131YA5 // AFM147YF8 // Marshfield /// 13.0033 // D1S2870 // D1S2694 // --- // --- // SLM1	0.0000 // 1.0000 // CEU /// 0.0000 // 1.0000 // CHB /// 0.0000 // 1.0000 // JPT /// 0.0625 // 0.9375 // YRI	0.0000 // CEU /// 0.0000 // CHB /// 0.0000 // JPT /// 0.1250 // YRI	170 // CEU /// 194 // CHB /// 178 // JPT /// 176 // YRI	---	A // CEU /// A // CHB /// A // JPT /// A // YRI	0.0000 // CEU /// 0.0000 // CHB /// 0.0000 // JPT /// 0.0625 // YRI	---	---
AX.31920195	1	0.21581079	0.3694	Affx-12883490	rs11579888	6609896	G	A	NM_024654 // intron // 0 // Hs.59425 // NOL9 // 79707 // nucleolar protein 9 /// ENST00000377705 // intron // 0 // Hs.59425 // NOL9 // 79707 // nucleolar protein 9 /// ENST00000460777 // intron // 0 // Hs.59425 // NOL9 // 79707 // nucleolar protein 9 /// ENST00000464665 // intron // 0 // Hs.59425 // NOL9 // 79707 // nucleolar protein 9	11.7298 // D1S2870 // D1S2642 // --- // --- // deCODE /// 13.1763 // D1S2633 // D1S214 // AFMA131YA5 // AFM147YF8 // Marshfield /// 13.0044 // D1S2870 // D1S2694 // --- // --- // SLM1	0.9118 // 0.0882 // CEU /// 0.7835 // 0.2165 // CHB /// 0.8539 // 0.1461 // JPT /// 0.5966 // 0.4034 // YRI	0.1765 // CEU /// 0.3093 // CHB /// 0.2022 // JPT /// 0.5114 // YRI	170 // CEU /// 194 // CHB /// 178 // JPT /// 176 // YRI	---	G // CEU /// G // CHB /// G // JPT /// G // YRI	0.0882 // CEU /// 0.2165 // CHB /// 0.1461 // JPT /// 0.4034 // YRI	---	---
AX.31920239	1	0.27818938	0.2548	Affx-12883693	rs6692747	6610049	C	T	NM_024654 // intron // 0 // Hs.59425 // NOL9 // 79707 // nucleolar protein 9 /// ENST00000377705 // intron // 0 // Hs.59425 // NOL9 // 79707 // nucleolar protein 9 /// ENST00000460777 // intron // 0 // Hs.59425 // NOL9 // 79707 // nucleolar protein 9 /// ENST00000464665 // intron // 0 // Hs.59425 // NOL9 // 79707 // nucleolar protein 9	11.7300 // D1S2870 // D1S2642 // --- // --- // deCODE /// 13.1767 // D1S2633 // D1S214 // AFMA131YA5 // AFM147YF8 // Marshfield /// 13.0046 // D1S2870 // D1S2694 // --- // --- // SLM1	0.0765 // 0.9235 // CEU /// 0.1753 // 0.8247 // CHB /// 0.1292 // 0.8708 // JPT /// 0.2557 // 0.7443 // YRI	0.1529 // CEU /// 0.3093 // CHB /// 0.2135 // JPT /// 0.3977 // YRI	170 // CEU /// 194 // CHB /// 178 // JPT /// 176 // YRI	---	T // CEU /// T // CHB /// T // JPT /// T // YRI	0.0765 // CEU /// 0.1753 // CHB /// 0.1292 // JPT /// 0.2557 // YRI	---	---
AX.40048115	1	0	0.08599	Affx-12887130	rs10864624	6612327	G	A	NM_024654 // intron // 0 // Hs.59425 // NOL9 // 79707 // nucleolar protein 9 /// ENST00000377705 // intron // 0 // Hs.59425 // NOL9 // 79707 // nucleolar protein 9 /// ENST00000464665 // intron // 0 // Hs.59425 // NOL9 // 79707 // nucleolar protein 9	11.7326 // D1S2870 // D1S2642 // --- // --- // deCODE /// 13.1823 // D1S2633 // D1S214 // AFMA131YA5 // AFM147YF8 // Marshfield /// 13.0067 // D1S2870 // D1S2694 // --- // --- // SLM1	1.0000 // 0.0000 // CEU /// 0.9742 // 0.0258 // CHB /// 0.9944 // 0.0056 // JPT /// 0.8864 // 0.1136 // YRI	0.0000 // CEU /// 0.0515 // CHB /// 0.0112 // JPT /// 0.1591 // YRI	170 // CEU /// 194 // CHB /// 178 // JPT /// 176 // YRI	YES	G // CEU /// G // CHB /// G // JPT /// G // YRI	0.0000 // CEU /// 0.0258 // CHB /// 0.0056 // JPT /// 0.1136 // YRI	---	---
AX.31921499	1	0	0.02866	Affx-12888347	rs116604521	6613207	T	C	NM_024654 // intron // 0 // Hs.59425 // NOL9 // 79707 // nucleolar protein 9 /// ENST00000377705 // intron // 0 // Hs.59425 // NOL9 // 79707 // nucleolar protein 9 /// ENST00000464665 // intron // 0 // Hs.59425 // NOL9 // 79707 // nucleolar protein 9	11.7335 // D1S2870 // D1S2642 // --- // --- // deCODE /// 13.1844 // D1S2633 // D1S214 // AFMA131YA5 // AFM147YF8 // Marshfield /// 13.0076 // D1S2870 // D1S2694 // --- // --- // SLM1	1.0000 // 0.0000 // CEU /// 1.0000 // 0.0000 // CHB /// 1.0000 // 0.0000 // JPT /// 0.9432 // 0.0568 // YRI	0.0000 // CEU /// 0.0000 // CHB /// 0.0000 // JPT /// 0.1136 // YRI	170 // CEU /// 194 // CHB /// 178 // JPT /// 176 // YRI	---	C // CEU /// C // CHB /// C // JPT /// C // YRI	0.0000 // CEU /// 0.0000 // CHB /// 0.0000 // JPT /// 0.0568 // YRI	---	---
AX.83341755	1	0	0.1122	Affx-12890236	rs6693391	6614391	A	C	ENST00000464665 // exon // 0 // Hs.59425 // NOL9 // 79707 // nucleolar protein 9 /// NM_024654 // missense // 0 // Hs.59425 // NOL9 // 79707 // nucleolar protein 9 /// ENST00000377705 // missense // 0 // Hs.59425 // NOL9 // 79707 // nucleolar protein 9	11.7349 // D1S2870 // D1S2642 // --- // --- // deCODE /// 13.1873 // D1S2633 // D1S214 // AFMA131YA5 // AFM147YF8 // Marshfield /// 13.0087 // D1S2870 // D1S2694 // --- // --- // SLM1	0.0059 // 0.9941 // CEU /// 0.0258 // 0.9742 // CHB /// 0.0056 // 0.9944 // JPT /// 0.1591 // 0.8409 // YRI	0.0118 // CEU /// 0.0515 // CHB /// 0.0112 // JPT /// 0.2273 // YRI	170 // CEU /// 194 // CHB /// 178 // JPT /// 176 // YRI	YES	A // CEU /// A // CHB /// A // JPT /// A // YRI	0.0059 // CEU /// 0.0258 // CHB /// 0.0056 // JPT /// 0.1591 // YRI	---	---
AX.40048565	1	0.19942038	0.4873	Affx-12890496	rs4908923	6614535	G	A	ENST00000464665 // exon // 0 // Hs.59425 // NOL9 // 79707 // nucleolar protein 9 /// NM_024654 // missense // 0 // Hs.59425 // NOL9 // 79707 // nucleolar protein 9 /// ENST00000377705 // missense // 0 // Hs.59425 // NOL9 // 79707 // nucleolar protein 9	11.7350 // D1S2870 // D1S2642 // --- // --- // deCODE /// 13.1877 // D1S2633 // D1S214 // AFMA131YA5 // AFM147YF8 // Marshfield /// 13.0088 // D1S2870 // D1S2694 // --- // --- // SLM1	0.9118 // 0.0882 // CEU /// 0.7784 // 0.2216 // CHB /// 0.8539 // 0.1461 // JPT /// 0.4261 // 0.5739 // YRI	0.1765 // CEU /// 0.3196 // CHB /// 0.2022 // JPT /// 0.5568 // YRI	170 // CEU /// 194 // CHB /// 178 // JPT /// 176 // YRI	YES	G // CEU /// G // CHB /// G // JPT /// A // YRI	0.0882 // CEU /// 0.2216 // CHB /// 0.1461 // JPT /// 0.4261 // YRI	---	---
AX.31922381	1	0.07052998	0.3025	Affx-12890865	rs60256927	6614747	G	A	NM_024654 // upstream // 89 // Hs.59425 // NOL9 // 79707 // nucleolar protein 9 /// NM_177540 // upstream // 591 // Hs.124574 // TAS1R1 // 80835 // taste receptor, type 1, member 1 /// ENST00000377705 // upstream // 152 // Hs.59425 // NOL9 // 79707 // nucleolar protein 9 /// ENST00000333172 // upstream // 494 // Hs.124574 // TAS1R1 // 80835 // taste receptor, type 1, member 1	11.7353 // D1S2870 // D1S2642 // --- // --- // deCODE /// 13.1882 // D1S2633 // D1S214 // AFMA131YA5 // AFM147YF8 // Marshfield /// 13.0090 // D1S2870 // D1S2694 // --- // --- // SLM1	0.0882 // 0.9118 // CEU /// 0.1959 // 0.8041 // CHB /// 0.1404 // 0.8596 // JPT /// 0.2727 // 0.7273 // YRI	0.1765 // CEU /// 0.3299 // CHB /// 0.2135 // JPT /// 0.4545 // YRI	170 // CEU /// 194 // CHB /// 178 // JPT /// 176 // YRI	---	A // CEU /// A // CHB /// A // JPT /// A // YRI	0.0882 // CEU /// 0.1959 // CHB /// 0.1404 // JPT /// 0.2727 // YRI	---	---
AX.31922445	1	0	0.02548	Affx-12891100	rs114533864	6614935	T	G	NM_024654 // upstream // 277 // Hs.59425 // NOL9 // 79707 // nucleolar protein 9 /// NM_177540 // upstream // 403 // Hs.124574 // TAS1R1 // 80835 // taste receptor, type 1, member 1 /// ENST00000377705 // upstream // 340 // Hs.59425 // NOL9 // 79707 // nucleolar protein 9 /// ENST00000333172 // upstream // 306 // Hs.124574 // TAS1R1 // 80835 // taste receptor, type 1, member 1	11.7355 // D1S2870 // D1S2642 // --- // --- // deCODE /// 13.1887 // D1S2633 // D1S214 // AFMA131YA5 // AFM147YF8 // Marshfield /// 13.0092 // D1S2870 // D1S2694 // --- // --- // SLM1	1.0000 // 0.0000 // CEU /// 1.0000 // 0.0000 // CHB /// 1.0000 // 0.0000 // JPT /// 0.9489 // 0.0511 // YRI	0.0000 // CEU /// 0.0000 // CHB /// 0.0000 // JPT /// 0.1023 // YRI	170 // CEU /// 194 // CHB /// 178 // JPT /// 176 // YRI	---	G // CEU /// G // CHB /// G // JPT /// G // YRI	0.0000 // CEU /// 0.0000 // CHB /// 0.0000 // JPT /// 0.0511 // YRI	---	---
AX.64135798	1	0	0.01592	Affx-35305551	rs79923433	6615060	C	T	NM_024654 // upstream // 402 // Hs.59425 // NOL9 // 79707 // nucleolar protein 9 /// NM_177540 // upstream // 278 // Hs.124574 // TAS1R1 // 80835 // taste receptor, type 1, member 1 /// ENST00000377705 // upstream // 465 // Hs.59425 // NOL9 // 79707 // nucleolar protein 9 /// ENST00000333172 // upstream // 181 // Hs.124574 // TAS1R1 // 80835 // taste receptor, type 1, member 1	11.7356 // D1S2870 // D1S2642 // --- // --- // deCODE /// 13.1890 // D1S2633 // D1S214 // AFMA131YA5 // AFM147YF8 // Marshfield /// 13.0093 // D1S2870 // D1S2694 // --- // --- // SLM1	0.0000 // 1.0000 // CEU /// 0.0000 // 1.0000 // CHB /// 0.0000 // 1.0000 // JPT /// 0.0511 // 0.9489 // YRI	0.0000 // CEU /// 0.0000 // CHB /// 0.0000 // JPT /// 0.1023 // YRI	170 // CEU /// 194 // CHB /// 178 // JPT /// 176 // YRI	---	T // CEU /// T // CHB /// T // JPT /// T // YRI	0.0000 // CEU /// 0.0000 // CHB /// 0.0000 // JPT /// 0.0511 // YRI	---	---
AX.40048759	1	0	0.1146	Affx-12891348	rs4908925	6615107	C	A	NM_024654 // upstream // 449 // Hs.59425 // NOL9 // 79707 // nucleolar protein 9 /// NM_177540 // upstream // 231 // Hs.124574 // TAS1R1 // 80835 // taste receptor, type 1, member 1 /// ENST00000377705 // upstream // 512 // Hs.59425 // NOL9 // 79707 // nucleolar protein 9 /// ENST00000333172 // upstream // 134 // Hs.124574 // TAS1R1 // 80835 // taste receptor, type 1, member 1	11.7357 // D1S2870 // D1S2642 // --- // --- // deCODE /// 13.1891 // D1S2633 // D1S214 // AFMA131YA5 // AFM147YF8 // Marshfield /// 13.0094 // D1S2870 // D1S2694 // --- // --- // SLM1	1.0000 // 0.0000 // CEU /// 0.9742 // 0.0258 // CHB /// 0.9944 // 0.0056 // JPT /// 0.8352 // 0.1648 // YRI	0.0000 // CEU /// 0.0515 // CHB /// 0.0112 // JPT /// 0.2386 // YRI	170 // CEU /// 194 // CHB /// 178 // JPT /// 176 // YRI	YES	C // CEU /// C // CHB /// C // JPT /// C // YRI	0.0000 // CEU /// 0.0258 // CHB /// 0.0056 // JPT /// 0.1648 // YRI	---	---
AX.31922777	1	0.05898576	0.4745	Affx-12892318	rs925744	6615695	C	T	NM_177540 // intron // 0 // Hs.124574 // TAS1R1 // 80835 // taste receptor, type 1, member 1 /// NM_138697 // intron // 0 // Hs.124574 // TAS1R1 // 80835 // taste receptor, type 1, member 1 /// ENST00000333172 // intron // 0 // Hs.124574 // TAS1R1 // 80835 // taste receptor, type 1, member 1 /// ENST00000437392 // intron // 0 // Hs.124574 // TAS1R1 // 80835 // taste receptor, type 1, member 1 ///…	11.7363 // D1S2870 // D1S2642 // --- // --- // deCODE /// 13.1905 // D1S2633 // D1S214 // AFMA131YA5 // AFM147YF8 // Marshfield /// 13.0099 // D1S2870 // D1S2694 // --- // --- // SLM1	0.9118 // 0.0882 // CEU /// 0.7732 // 0.2268 // CHB /// 0.8539 // 0.1461 // JPT /// 0.4830 // 0.5170 // YRI	0.1765 // CEU /// 0.3299 // CHB /// 0.2022 // JPT /// 0.5795 // YRI	170 // CEU /// 194 // CHB /// 178 // JPT /// 176 // YRI	---	C // CEU /// C // CHB /// C // JPT /// T // YRI	0.0882 // CEU /// 0.2268 // CHB /// 0.1461 // JPT /// 0.4830 // YRI	---	---
AX.31922841	1	0.20669865	0.09236	Affx-12892521	rs72862899	6615820	C	T	NM_177540 // intron // 0 // Hs.124574 // TAS1R1 // 80835 // taste receptor, type 1, member 1 /// NM_138697 // intron // 0 // Hs.124574 // TAS1R1 // 80835 // taste receptor, type 1, member 1 /// ENST00000333172 // intron // 0 // Hs.124574 // TAS1R1 // 80835 // taste receptor, type 1, member 1 /// ENST00000437392 // intron // 0 // Hs.124574 // TAS1R1 // 80835 // taste receptor, type 1, member 1 ///…	11.7365 // D1S2870 // D1S2642 // --- // --- // deCODE /// 13.1908 // D1S2633 // D1S214 // AFMA131YA5 // AFM147YF8 // Marshfield /// 13.0100 // D1S2870 // D1S2694 // --- // --- // SLM1	0.0000 // 1.0000 // CEU /// 0.0000 // 1.0000 // CHB /// 0.0000 // 1.0000 // JPT /// 0.1136 // 0.8864 // YRI	0.0000 // CEU /// 0.0000 // CHB /// 0.0000 // JPT /// 0.2273 // YRI	170 // CEU /// 194 // CHB /// 178 // JPT /// 176 // YRI	---	T // CEU /// T // CHB /// T // JPT /// T // YRI	0.0000 // CEU /// 0.0000 // CHB /// 0.0000 // JPT /// 0.1136 // YRI	---	---
AX.37365849	1	0	0.1847	Affx-35305564	rs111497797	6620768	C	T	NM_177540 // intron // 0 // Hs.124574 // TAS1R1 // 80835 // taste receptor, type 1, member 1 /// NM_138697 // intron // 0 // Hs.124574 // TAS1R1 // 80835 // taste receptor, type 1, member 1 /// ENST00000333172 // intron // 0 // Hs.124574 // TAS1R1 // 80835 // taste receptor, type 1, member 1 /// ENST00000437392 // intron // 0 // Hs.124574 // TAS1R1 // 80835 // taste receptor, type 1, member 1 ///…	11.7420 // D1S2870 // D1S2642 // --- // --- // deCODE /// 13.2030 // D1S2633 // D1S214 // AFMA131YA5 // AFM147YF8 // Marshfield /// 13.0147 // D1S2870 // D1S2694 // --- // --- // SLM1	0.0765 // 0.9235 // CEU /// 0.1804 // 0.8196 // CHB /// 0.1292 // 0.8708 // JPT /// 0.1705 // 0.8295 // YRI	0.1529 // CEU /// 0.3196 // CHB /// 0.2135 // JPT /// 0.3182 // YRI	170 // CEU /// 194 // CHB /// 178 // JPT /// 176 // YRI	---	T // CEU /// T // CHB /// T // JPT /// T // YRI	0.0765 // CEU /// 0.1804 // CHB /// 0.1292 // JPT /// 0.1705 // YRI	---	---
AX.31926507	1	0	0.08654	Affx-12904282	rs111904954	6623031	C	T	NM_177540 // intron // 0 // Hs.124574 // TAS1R1 // 80835 // taste receptor, type 1, member 1 /// NM_138697 // intron // 0 // Hs.124574 // TAS1R1 // 80835 // taste receptor, type 1, member 1 /// ENST00000333172 // intron // 0 // Hs.124574 // TAS1R1 // 80835 // taste receptor, type 1, member 1 /// ENST00000437392 // intron // 0 // Hs.124574 // TAS1R1 // 80835 // taste receptor, type 1, member 1 ///…	11.7446 // D1S2870 // D1S2642 // --- // --- // deCODE /// 13.2085 // D1S2633 // D1S214 // AFMA131YA5 // AFM147YF8 // Marshfield /// 13.0169 // D1S2870 // D1S2694 // --- // --- // SLM1	0.0000 // 1.0000 // CEU /// 0.0000 // 1.0000 // CHB /// 0.0000 // 1.0000 // JPT /// 0.1250 // 0.8750 // YRI	0.0000 // CEU /// 0.0000 // CHB /// 0.0000 // JPT /// 0.2045 // YRI	170 // CEU /// 194 // CHB /// 178 // JPT /// 176 // YRI	---	T // CEU /// T // CHB /// T // JPT /// T // YRI	0.0000 // CEU /// 0.0000 // CHB /// 0.0000 // JPT /// 0.1250 // YRI	---	---
AX.13067715	1	0.38426031	0.1129	Affx-12904982	rs59342212	6623472	T	C	NM_177540 // intron // 0 // Hs.124574 // TAS1R1 // 80835 // taste receptor, type 1, member 1 /// NM_138697 // intron // 0 // Hs.124574 // TAS1R1 // 80835 // taste receptor, type 1, member 1 /// ENST00000333172 // intron // 0 // Hs.124574 // TAS1R1 // 80835 // taste receptor, type 1, member 1 /// ENST00000437392 // intron // 0 // Hs.124574 // TAS1R1 // 80835 // taste receptor, type 1, member 1 ///…	11.7451 // D1S2870 // D1S2642 // --- // --- // deCODE /// 13.2096 // D1S2633 // D1S214 // AFMA131YA5 // AFM147YF8 // Marshfield /// 13.0173 // D1S2870 // D1S2694 // --- // --- // SLM1	1.0000 // 0.0000 // CEU /// 1.0000 // 0.0000 // CHB /// 1.0000 // 0.0000 // JPT /// 0.8523 // 0.1477 // YRI	0.0000 // CEU /// 0.0000 // CHB /// 0.0000 // JPT /// 0.2727 // YRI	170 // CEU /// 194 // CHB /// 178 // JPT /// 176 // YRI	---	C // CEU /// C // CHB /// C // JPT /// C // YRI	0.0000 // CEU /// 0.0000 // CHB /// 0.0000 // JPT /// 0.1477 // YRI	---	---
AX.11535363	1	0.30592154	0.1369	Affx-12905031	rs4908563	6623499	C	T	NM_177540 // intron // 0 // Hs.124574 // TAS1R1 // 80835 // taste receptor, type 1, member 1 /// NM_138697 // intron // 0 // Hs.124574 // TAS1R1 // 80835 // taste receptor, type 1, member 1 /// ENST00000333172 // intron // 0 // Hs.124574 // TAS1R1 // 80835 // taste receptor, type 1, member 1 /// ENST00000437392 // intron // 0 // Hs.124574 // TAS1R1 // 80835 // taste receptor, type 1, member 1 ///…	11.7451 // D1S2870 // D1S2642 // --- // --- // deCODE /// 13.2097 // D1S2633 // D1S214 // AFMA131YA5 // AFM147YF8 // Marshfield /// 13.0173 // D1S2870 // D1S2694 // --- // --- // SLM1	0.5353 // 0.4647 // CEU /// 0.4330 // 0.5670 // CHB /// 0.4270 // 0.5730 // JPT /// 0.0852 // 0.9148 // YRI	0.4824 // CEU /// 0.4536 // CHB /// 0.4270 // JPT /// 0.1477 // YRI	170 // CEU /// 194 // CHB /// 178 // JPT /// 176 // YRI	YES	C // CEU /// T // CHB /// T // JPT /// T // YRI	0.4647 // CEU /// 0.4330 // CHB /// 0.4270 // JPT /// 0.0852 // YRI	---	---
AX.31926943	1	0	0.08917	Affx-12905622	rs74545511	6623876	A	G	NM_177540 // intron // 0 // Hs.124574 // TAS1R1 // 80835 // taste receptor, type 1, member 1 /// NM_138697 // intron // 0 // Hs.124574 // TAS1R1 // 80835 // taste receptor, type 1, member 1 /// ENST00000333172 // intron // 0 // Hs.124574 // TAS1R1 // 80835 // taste receptor, type 1, member 1 /// ENST00000437392 // intron // 0 // Hs.124574 // TAS1R1 // 80835 // taste receptor, type 1, member 1 ///…	11.7455 // D1S2870 // D1S2642 // --- // --- // deCODE /// 13.2106 // D1S2633 // D1S214 // AFMA131YA5 // AFM147YF8 // Marshfield /// 13.0177 // D1S2870 // D1S2694 // --- // --- // SLM1	1.0000 // 0.0000 // CEU /// 1.0000 // 0.0000 // CHB /// 1.0000 // 0.0000 // JPT /// 0.8920 // 0.1080 // YRI	0.0000 // CEU /// 0.0000 // CHB /// 0.0000 // JPT /// 0.1932 // YRI	170 // CEU /// 194 // CHB /// 178 // JPT /// 176 // YRI	---	G // CEU /// G // CHB /// G // JPT /// G // YRI	0.0000 // CEU /// 0.0000 // CHB /// 0.0000 // JPT /// 0.1080 // YRI	---	---
AX.31927095	1	0.88773023	0.1529	Affx-12906282	rs60032152	6624437	G	A	NM_177540 // intron // 0 // Hs.124574 // TAS1R1 // 80835 // taste receptor, type 1, member 1 /// NM_138697 // intron // 0 // Hs.124574 // TAS1R1 // 80835 // taste receptor, type 1, member 1 /// ENST00000333172 // intron // 0 // Hs.124574 // TAS1R1 // 80835 // taste receptor, type 1, member 1 /// ENST00000437392 // intron // 0 // Hs.124574 // TAS1R1 // 80835 // taste receptor, type 1, member 1 ///…	11.7462 // D1S2870 // D1S2642 // --- // --- // deCODE /// 13.2120 // D1S2633 // D1S214 // AFMA131YA5 // AFM147YF8 // Marshfield /// 13.0182 // D1S2870 // D1S2694 // --- // --- // SLM1	0.0000 // 1.0000 // CEU /// 0.0258 // 0.9742 // CHB /// 0.0056 // 0.9944 // JPT /// 0.2670 // 0.7330 // YRI	0.0000 // CEU /// 0.0515 // CHB /// 0.0112 // JPT /// 0.3750 // YRI	170 // CEU /// 194 // CHB /// 178 // JPT /// 176 // YRI	---	A // CEU /// A // CHB /// A // JPT /// A // YRI	0.0000 // CEU /// 0.0258 // CHB /// 0.0056 // JPT /// 0.2670 // YRI	---	---
AX.40051091	1	0	0.148	Affx-12906572	rs4908564	6624664	T	G	NM_177540 // intron // 0 // Hs.124574 // TAS1R1 // 80835 // taste receptor, type 1, member 1 /// NM_138697 // intron // 0 // Hs.124574 // TAS1R1 // 80835 // taste receptor, type 1, member 1 /// ENST00000333172 // intron // 0 // Hs.124574 // TAS1R1 // 80835 // taste receptor, type 1, member 1 /// ENST00000437392 // intron // 0 // Hs.124574 // TAS1R1 // 80835 // taste receptor, type 1, member 1 ///…	11.7464 // D1S2870 // D1S2642 // --- // --- // deCODE /// 13.2125 // D1S2633 // D1S214 // AFMA131YA5 // AFM147YF8 // Marshfield /// 13.0185 // D1S2870 // D1S2694 // --- // --- // SLM1	0.0059 // 0.9941 // CEU /// 0.0000 // 1.0000 // CHB /// 0.0000 // 1.0000 // JPT /// 0.1477 // 0.8523 // YRI	0.0118 // CEU /// 0.0000 // CHB /// 0.0000 // JPT /// 0.2273 // YRI	170 // CEU /// 194 // CHB /// 178 // JPT /// 176 // YRI	YES	T // CEU /// T // CHB /// T // JPT /// T // YRI	0.0059 // CEU /// 0.0000 // CHB /// 0.0000 // JPT /// 0.1477 // YRI	---	---
AX.31927259	1	0	0.03846	Affx-12906994	rs58085575	6624985	C	T	NM_177540 // intron // 0 // Hs.124574 // TAS1R1 // 80835 // taste receptor, type 1, member 1 /// NM_138697 // intron // 0 // Hs.124574 // TAS1R1 // 80835 // taste receptor, type 1, member 1 /// ENST00000333172 // intron // 0 // Hs.124574 // TAS1R1 // 80835 // taste receptor, type 1, member 1 /// ENST00000437392 // intron // 0 // Hs.124574 // TAS1R1 // 80835 // taste receptor, type 1, member 1 ///…	11.7468 // D1S2870 // D1S2642 // --- // --- // deCODE /// 13.2133 // D1S2633 // D1S214 // AFMA131YA5 // AFM147YF8 // Marshfield /// 13.0188 // D1S2870 // D1S2694 // --- // --- // SLM1	0.0000 // 1.0000 // CEU /// 0.0258 // 0.9742 // CHB /// 0.0056 // 0.9944 // JPT /// 0.0852 // 0.9148 // YRI	0.0000 // CEU /// 0.0515 // CHB /// 0.0112 // JPT /// 0.1477 // YRI	170 // CEU /// 194 // CHB /// 178 // JPT /// 176 // YRI	---	T // CEU /// T // CHB /// T // JPT /// T // YRI	0.0000 // CEU /// 0.0258 // CHB /// 0.0056 // JPT /// 0.0852 // YRI	---	---
AX.31927455	1	0.50682088	0.1369	Affx-12907712	rs76055923	6625618	A	G	NM_177540 // intron // 0 // Hs.124574 // TAS1R1 // 80835 // taste receptor, type 1, member 1 /// NM_138697 // intron // 0 // Hs.124574 // TAS1R1 // 80835 // taste receptor, type 1, member 1 /// ENST00000333172 // intron // 0 // Hs.124574 // TAS1R1 // 80835 // taste receptor, type 1, member 1 /// ENST00000437392 // intron // 0 // Hs.124574 // TAS1R1 // 80835 // taste receptor, type 1, member 1 ///…	11.7475 // D1S2870 // D1S2642 // --- // --- // deCODE /// 13.2149 // D1S2633 // D1S214 // AFMA131YA5 // AFM147YF8 // Marshfield /// 13.0194 // D1S2870 // D1S2694 // --- // --- // SLM1	1.0000 // 0.0000 // CEU /// 1.0000 // 0.0000 // CHB /// 1.0000 // 0.0000 // JPT /// 0.7955 // 0.2045 // YRI	0.0000 // CEU /// 0.0000 // CHB /// 0.0000 // JPT /// 0.2727 // YRI	170 // CEU /// 194 // CHB /// 178 // JPT /// 176 // YRI	---	G // CEU /// G // CHB /// G // JPT /// G // YRI	0.0000 // CEU /// 0.0000 // CHB /// 0.0000 // JPT /// 0.2045 // YRI	---	---
AX.40051409	1	0.1104182	0.1688	Affx-12908747	rs10864627	6626421	C	G	NM_177540 // intron // 0 // Hs.124574 // TAS1R1 // 80835 // taste receptor, type 1, member 1 /// NM_138697 // intron // 0 // Hs.124574 // TAS1R1 // 80835 // taste receptor, type 1, member 1 /// ENST00000333172 // intron // 0 // Hs.124574 // TAS1R1 // 80835 // taste receptor, type 1, member 1 /// ENST00000437392 // intron // 0 // Hs.124574 // TAS1R1 // 80835 // taste receptor, type 1, member 1 ///…	11.7484 // D1S2870 // D1S2642 // --- // --- // deCODE /// 13.2168 // D1S2633 // D1S214 // AFMA131YA5 // AFM147YF8 // Marshfield /// 13.0201 // D1S2870 // D1S2694 // --- // --- // SLM1	0.0059 // 0.9941 // CEU /// 0.0000 // 1.0000 // CHB /// 0.0000 // 1.0000 // JPT /// 0.2216 // 0.7784 // YRI	0.0118 // CEU /// 0.0000 // CHB /// 0.0000 // JPT /// 0.3750 // YRI	170 // CEU /// 194 // CHB /// 178 // JPT /// 176 // YRI	YES	C // CEU /// C // CHB /// C // JPT /// C // YRI	0.0059 // CEU /// 0.0000 // CHB /// 0.0000 // JPT /// 0.2216 // YRI	---	---
AX.11145133	1	0.2789317	0.1433	Affx-12908849	rs11122094	6626506	A	G	NM_177540 // intron // 0 // Hs.124574 // TAS1R1 // 80835 // taste receptor, type 1, member 1 /// NM_138697 // intron // 0 // Hs.124574 // TAS1R1 // 80835 // taste receptor, type 1, member 1 /// ENST00000333172 // intron // 0 // Hs.124574 // TAS1R1 // 80835 // taste receptor, type 1, member 1 /// ENST00000437392 // intron // 0 // Hs.124574 // TAS1R1 // 80835 // taste receptor, type 1, member 1 ///…	11.7485 // D1S2870 // D1S2642 // --- // --- // deCODE /// 13.2170 // D1S2633 // D1S214 // AFMA131YA5 // AFM147YF8 // Marshfield /// 13.0202 // D1S2870 // D1S2694 // --- // --- // SLM1	0.0059 // 0.9941 // CEU /// 0.0000 // 1.0000 // CHB /// 0.0000 // 1.0000 // JPT /// 0.1420 // 0.8580 // YRI	0.0118 // CEU /// 0.0000 // CHB /// 0.0000 // JPT /// 0.2159 // YRI	170 // CEU /// 194 // CHB /// 178 // JPT /// 176 // YRI	YES	A // CEU /// A // CHB /// A // JPT /// A // YRI	0.0059 // CEU /// 0.0000 // CHB /// 0.0000 // JPT /// 0.1420 // YRI	---	---
AX.13068405	1	0.06143024	0.4013	Affx-12909002	rs12080675	6626615	C	A	NM_177540 // intron // 0 // Hs.124574 // TAS1R1 // 80835 // taste receptor, type 1, member 1 /// NM_138697 // intron // 0 // Hs.124574 // TAS1R1 // 80835 // taste receptor, type 1, member 1 /// ENST00000333172 // intron // 0 // Hs.124574 // TAS1R1 // 80835 // taste receptor, type 1, member 1 /// ENST00000437392 // intron // 0 // Hs.124574 // TAS1R1 // 80835 // taste receptor, type 1, member 1 ///…	11.7486 // D1S2870 // D1S2642 // --- // --- // deCODE /// 13.2173 // D1S2633 // D1S214 // AFMA131YA5 // AFM147YF8 // Marshfield /// 13.0203 // D1S2870 // D1S2694 // --- // --- // SLM1	0.8765 // 0.1235 // CEU /// 0.7680 // 0.2320 // CHB /// 0.8652 // 0.1348 // JPT /// 0.3352 // 0.6648 // YRI	0.2235 // CEU /// 0.3402 // CHB /// 0.2022 // JPT /// 0.4659 // YRI	170 // CEU /// 194 // CHB /// 178 // JPT /// 176 // YRI	YES	C // CEU /// C // CHB /// C // JPT /// A // YRI	0.1235 // CEU /// 0.2320 // CHB /// 0.1348 // JPT /// 0.3352 // YRI	---	---
AX.31928125	1	0.22155932	0.07962	Affx-12909511	rs74654938	6626986	C	G	NM_177540 // intron // 0 // Hs.124574 // TAS1R1 // 80835 // taste receptor, type 1, member 1 /// NM_138697 // intron // 0 // Hs.124574 // TAS1R1 // 80835 // taste receptor, type 1, member 1 /// ENST00000333172 // intron // 0 // Hs.124574 // TAS1R1 // 80835 // taste receptor, type 1, member 1 /// ENST00000437392 // intron // 0 // Hs.124574 // TAS1R1 // 80835 // taste receptor, type 1, member 1 ///…	11.7490 // D1S2870 // D1S2642 // --- // --- // deCODE /// 13.2182 // D1S2633 // D1S214 // AFMA131YA5 // AFM147YF8 // Marshfield /// 13.0207 // D1S2870 // D1S2694 // --- // --- // SLM1	1.0000 // 0.0000 // CEU /// 1.0000 // 0.0000 // CHB /// 1.0000 // 0.0000 // JPT /// 0.9318 // 0.0682 // YRI	0.0000 // CEU /// 0.0000 // CHB /// 0.0000 // JPT /// 0.1136 // YRI	170 // CEU /// 194 // CHB /// 178 // JPT /// 176 // YRI	---	G // CEU /// G // CHB /// G // JPT /// G // YRI	0.0000 // CEU /// 0.0000 // CHB /// 0.0000 // JPT /// 0.0682 // YRI	---	---
AX.13068492	1	0	0.02229	Affx-12909891	rs77545175	6627253	C	T	NM_177540 // intron // 0 // Hs.124574 // TAS1R1 // 80835 // taste receptor, type 1, member 1 /// NM_138697 // intron // 0 // Hs.124574 // TAS1R1 // 80835 // taste receptor, type 1, member 1 /// ENST00000333172 // intron // 0 // Hs.124574 // TAS1R1 // 80835 // taste receptor, type 1, member 1 /// ENST00000437392 // intron // 0 // Hs.124574 // TAS1R1 // 80835 // taste receptor, type 1, member 1 ///…	11.7493 // D1S2870 // D1S2642 // --- // --- // deCODE /// 13.2189 // D1S2633 // D1S214 // AFMA131YA5 // AFM147YF8 // Marshfield /// 13.0209 // D1S2870 // D1S2694 // --- // --- // SLM1	0.0000 // 1.0000 // CEU /// 0.0258 // 0.9742 // CHB /// 0.0056 // 0.9944 // JPT /// 0.0682 // 0.9318 // YRI	0.0000 // CEU /// 0.0515 // CHB /// 0.0112 // JPT /// 0.1136 // YRI	170 // CEU /// 194 // CHB /// 178 // JPT /// 176 // YRI	---	T // CEU /// T // CHB /// T // JPT /// T // YRI	0.0000 // CEU /// 0.0258 // CHB /// 0.0056 // JPT /// 0.0682 // YRI	---	---
AX.31928377	1	0.38132446	0.1752	Affx-12910433	rs57065667	6627694	G	A	NM_177540 // intron // 0 // Hs.124574 // TAS1R1 // 80835 // taste receptor, type 1, member 1 /// NM_138697 // intron // 0 // Hs.124574 // TAS1R1 // 80835 // taste receptor, type 1, member 1 /// ENST00000333172 // intron // 0 // Hs.124574 // TAS1R1 // 80835 // taste receptor, type 1, member 1 /// ENST00000437392 // intron // 0 // Hs.124574 // TAS1R1 // 80835 // taste receptor, type 1, member 1 ///…	11.7498 // D1S2870 // D1S2642 // --- // --- // deCODE /// 13.2200 // D1S2633 // D1S214 // AFMA131YA5 // AFM147YF8 // Marshfield /// 13.0213 // D1S2870 // D1S2694 // --- // --- // SLM1	0.0765 // 0.9235 // CEU /// 0.1856 // 0.8144 // CHB /// 0.1348 // 0.8652 // JPT /// 0.1307 // 0.8693 // YRI	0.1529 // CEU /// 0.3299 // CHB /// 0.2247 // JPT /// 0.2614 // YRI	170 // CEU /// 194 // CHB /// 178 // JPT /// 176 // YRI	---	A // CEU /// A // CHB /// A // JPT /// A // YRI	0.0765 // CEU /// 0.1856 // CHB /// 0.1348 // JPT /// 0.1307 // YRI	---	---
AX.31928541	1	0	0.07962	Affx-12911143	rs12039464	6628231	C	T	NM_177540 // intron // 0 // Hs.124574 // TAS1R1 // 80835 // taste receptor, type 1, member 1 /// NM_138697 // intron // 0 // Hs.124574 // TAS1R1 // 80835 // taste receptor, type 1, member 1 /// ENST00000333172 // intron // 0 // Hs.124574 // TAS1R1 // 80835 // taste receptor, type 1, member 1 /// ENST00000437392 // intron // 0 // Hs.124574 // TAS1R1 // 80835 // taste receptor, type 1, member 1 ///…	11.7504 // D1S2870 // D1S2642 // --- // --- // deCODE /// 13.2213 // D1S2633 // D1S214 // AFMA131YA5 // AFM147YF8 // Marshfield /// 13.0218 // D1S2870 // D1S2694 // --- // --- // SLM1	0.0000 // 1.0000 // CEU /// 0.0258 // 0.9742 // CHB /// 0.0056 // 0.9944 // JPT /// 0.1420 // 0.8580 // YRI	0.0000 // CEU /// 0.0515 // CHB /// 0.0112 // JPT /// 0.2614 // YRI	170 // CEU /// 194 // CHB /// 178 // JPT /// 176 // YRI	---	T // CEU /// T // CHB /// T // JPT /// T // YRI	0.0000 // CEU /// 0.0258 // CHB /// 0.0056 // JPT /// 0.1420 // YRI	---	---
AX.31928993	1	0.20516354	0.4236	Affx-12912819	rs4908930	6629274	A	G	NM_177540 // intron // 0 // Hs.124574 // TAS1R1 // 80835 // taste receptor, type 1, member 1 /// NM_138697 // intron // 0 // Hs.124574 // TAS1R1 // 80835 // taste receptor, type 1, member 1 /// ENST00000333172 // intron // 0 // Hs.124574 // TAS1R1 // 80835 // taste receptor, type 1, member 1 /// ENST00000437392 // intron // 0 // Hs.124574 // TAS1R1 // 80835 // taste receptor, type 1, member 1 ///…	11.7516 // D1S2870 // D1S2642 // --- // --- // deCODE /// 13.2238 // D1S2633 // D1S214 // AFMA131YA5 // AFM147YF8 // Marshfield /// 13.0228 // D1S2870 // D1S2694 // --- // --- // SLM1	0.6412 // 0.3588 // CEU /// 0.3093 // 0.6907 // CHB /// 0.2528 // 0.7472 // JPT /// 0.5739 // 0.4261 // YRI	0.5059 // CEU /// 0.4536 // CHB /// 0.3933 // JPT /// 0.4659 // YRI	170 // CEU /// 194 // CHB /// 178 // JPT /// 176 // YRI	---	G // CEU /// A // CHB /// A // JPT /// G // YRI	0.3588 // CEU /// 0.3093 // CHB /// 0.2528 // JPT /// 0.4261 // YRI	---	---
AX.31929937	1	0.38997898	0.172	Affx-12915100	rs12082471	6630622	G	C	NM_177540 // intron // 0 // Hs.124574 // TAS1R1 // 80835 // taste receptor, type 1, member 1 /// NM_138697 // intron // 0 // Hs.124574 // TAS1R1 // 80835 // taste receptor, type 1, member 1 /// ENST00000333172 // intron // 0 // Hs.124574 // TAS1R1 // 80835 // taste receptor, type 1, member 1 /// ENST00000437392 // intron // 0 // Hs.124574 // TAS1R1 // 80835 // taste receptor, type 1, member 1 ///…	11.7531 // D1S2870 // D1S2642 // --- // --- // deCODE /// 13.2271 // D1S2633 // D1S214 // AFMA131YA5 // AFM147YF8 // Marshfield /// 13.0241 // D1S2870 // D1S2694 // --- // --- // SLM1	0.3471 // 0.6529 // CEU /// 0.4691 // 0.5309 // CHB /// 0.3933 // 0.6067 // JPT /// 0.2216 // 0.7784 // YRI	0.4588 // CEU /// 0.4845 // CHB /// 0.4944 // JPT /// 0.2841 // YRI	170 // CEU /// 194 // CHB /// 178 // JPT /// 176 // YRI	---	C // CEU /// C // CHB /// C // JPT /// C // YRI	0.3471 // CEU /// 0.4691 // CHB /// 0.3933 // JPT /// 0.2216 // YRI	---	---
AX.31930243	1	0.39761441	0.379	Affx-12916391	rs12760552	6631615	C	T	NM_177540 // intron // 0 // Hs.124574 // TAS1R1 // 80835 // taste receptor, type 1, member 1 /// NM_138697 // intron // 0 // Hs.124574 // TAS1R1 // 80835 // taste receptor, type 1, member 1 /// ENST00000333172 // intron // 0 // Hs.124574 // TAS1R1 // 80835 // taste receptor, type 1, member 1 /// ENST00000437392 // intron // 0 // Hs.124574 // TAS1R1 // 80835 // taste receptor, type 1, member 1 ///…	11.7542 // D1S2870 // D1S2642 // --- // --- // deCODE /// 13.2296 // D1S2633 // D1S214 // AFMA131YA5 // AFM147YF8 // Marshfield /// 13.0251 // D1S2870 // D1S2694 // --- // --- // SLM1	0.9059 // 0.0941 // CEU /// 0.7990 // 0.2010 // CHB /// 0.7978 // 0.2022 // JPT /// 0.5852 // 0.4148 // YRI	0.1882 // CEU /// 0.2990 // CHB /// 0.3371 // JPT /// 0.3750 // YRI	170 // CEU /// 194 // CHB /// 178 // JPT /// 176 // YRI	---	C // CEU /// C // CHB /// C // JPT /// C // YRI	0.0941 // CEU /// 0.2010 // CHB /// 0.2022 // JPT /// 0.4148 // YRI	---	---
AX.13069454	1	0	0.1306	Affx-12918517	rs12041318	6632951	T	C	NM_177540 // intron // 0 // Hs.124574 // TAS1R1 // 80835 // taste receptor, type 1, member 1 /// NM_138697 // intron // 0 // Hs.124574 // TAS1R1 // 80835 // taste receptor, type 1, member 1 /// ENST00000333172 // intron // 0 // Hs.124574 // TAS1R1 // 80835 // taste receptor, type 1, member 1 /// ENST00000437392 // intron // 0 // Hs.124574 // TAS1R1 // 80835 // taste receptor, type 1, member 1 ///…	11.7557 // D1S2870 // D1S2642 // --- // --- // deCODE /// 13.2328 // D1S2633 // D1S214 // AFMA131YA5 // AFM147YF8 // Marshfield /// 13.0263 // D1S2870 // D1S2694 // --- // --- // SLM1	0.9118 // 0.0882 // CEU /// 0.8557 // 0.1443 // CHB /// 0.8146 // 0.1854 // JPT /// 0.8864 // 0.1136 // YRI	0.1765 // CEU /// 0.2887 // CHB /// 0.3483 // JPT /// 0.2273 // YRI	170 // CEU /// 194 // CHB /// 178 // JPT /// 176 // YRI	YES	C // CEU /// C // CHB /// C // JPT /// C // YRI	0.0882 // CEU /// 0.1443 // CHB /// 0.1854 // JPT /// 0.1136 // YRI	---	---
AX.31931123	1	0.23619778	0.07325	Affx-12919029	rs12132145	6633230	G	A	NM_177540 // intron // 0 // Hs.124574 // TAS1R1 // 80835 // taste receptor, type 1, member 1 /// NM_138697 // intron // 0 // Hs.124574 // TAS1R1 // 80835 // taste receptor, type 1, member 1 /// ENST00000333172 // intron // 0 // Hs.124574 // TAS1R1 // 80835 // taste receptor, type 1, member 1 /// ENST00000437392 // intron // 0 // Hs.124574 // TAS1R1 // 80835 // taste receptor, type 1, member 1 ///…	11.7560 // D1S2870 // D1S2642 // --- // --- // deCODE /// 13.2335 // D1S2633 // D1S214 // AFMA131YA5 // AFM147YF8 // Marshfield /// 13.0266 // D1S2870 // D1S2694 // --- // --- // SLM1	0.3471 // 0.6529 // CEU /// 0.4691 // 0.5309 // CHB /// 0.3820 // 0.6180 // JPT /// 0.0795 // 0.9205 // YRI	0.4588 // CEU /// 0.4845 // CHB /// 0.4719 // JPT /// 0.1591 // YRI	170 // CEU /// 194 // CHB /// 178 // JPT /// 176 // YRI	---	A // CEU /// A // CHB /// A // JPT /// A // YRI	0.3471 // CEU /// 0.4691 // CHB /// 0.3820 // JPT /// 0.0795 // YRI	---	---
AX.83212497	1	0	0.2197	Affx-12921916	rs10864628	6635231	A	G	ENST00000411823 // cds // 0 // Hs.124574 // TAS1R1 // 80835 // taste receptor, type 1, member 1 /// NM_177540 // intron // 0 // Hs.124574 // TAS1R1 // 80835 // taste receptor, type 1, member 1 /// ENST00000437392 // intron // 0 // Hs.124574 // TAS1R1 // 80835 // taste receptor, type 1, member 1 /// ENST00000351136 // intron // 0 // Hs.124574 // TAS1R1 // 80835 // taste receptor, type 1, member 1 …	11.7583 // D1S2870 // D1S2642 // --- // --- // deCODE /// 13.2384 // D1S2633 // D1S214 // AFMA131YA5 // AFM147YF8 // Marshfield /// 13.0285 // D1S2870 // D1S2694 // --- // --- // SLM1	0.0000 // 1.0000 // CEU /// 0.0000 // 1.0000 // CHB /// 0.0000 // 1.0000 // JPT /// 0.2670 // 0.7330 // YRI	0.0000 // CEU /// 0.0000 // CHB /// 0.0000 // JPT /// 0.3295 // YRI	170 // CEU /// 194 // CHB /// 178 // JPT /// 176 // YRI	YES	A // CEU /// A // CHB /// A // JPT /// A // YRI	0.0000 // CEU /// 0.0000 // CHB /// 0.0000 // JPT /// 0.2670 // YRI	---	---
AX.51300142	1	0.23239893	0.07419	Affx-12922013	rs34160967	6635306	G	A	ENST00000411823 // cds // 0 // Hs.124574 // TAS1R1 // 80835 // taste receptor, type 1, member 1 /// NM_177540 // intron // 0 // Hs.124574 // TAS1R1 // 80835 // taste receptor, type 1, member 1 /// ENST00000437392 // intron // 0 // Hs.124574 // TAS1R1 // 80835 // taste receptor, type 1, member 1 /// ENST00000351136 // intron // 0 // Hs.124574 // TAS1R1 // 80835 // taste receptor, type 1, member 1 …	11.7584 // D1S2870 // D1S2642 // --- // --- // deCODE /// 13.2386 // D1S2633 // D1S214 // AFMA131YA5 // AFM147YF8 // Marshfield /// 13.0286 // D1S2870 // D1S2694 // --- // --- // SLM1	0.1353 // 0.8647 // CEU /// 0.3144 // 0.6856 // CHB /// 0.3989 // 0.6011 // JPT /// 0.0341 // 0.9659 // YRI	0.2471 // CEU /// 0.4021 // CHB /// 0.4382 // JPT /// 0.0682 // YRI	170 // CEU /// 194 // CHB /// 178 // JPT /// 176 // YRI	---	A // CEU /// A // CHB /// A // JPT /// A // YRI	0.1353 // CEU /// 0.3144 // CHB /// 0.3989 // JPT /// 0.0341 // YRI	---	---
AX.31932759	1	0.15633128	0.2885	Affx-12923760	rs17492553	6636461	C	T	NM_177540 // intron // 0 // Hs.124574 // TAS1R1 // 80835 // taste receptor, type 1, member 1 /// NM_138697 // intron // 0 // Hs.124574 // TAS1R1 // 80835 // taste receptor, type 1, member 1 /// ENST00000333172 // intron // 0 // Hs.124574 // TAS1R1 // 80835 // taste receptor, type 1, member 1 /// ENST00000437392 // intron // 0 // Hs.124574 // TAS1R1 // 80835 // taste receptor, type 1, member 1 ///…	11.7597 // D1S2870 // D1S2642 // --- // --- // deCODE /// 13.2415 // D1S2633 // D1S214 // AFMA131YA5 // AFM147YF8 // Marshfield /// 13.0297 // D1S2870 // D1S2694 // --- // --- // SLM1	0.5588 // 0.4412 // CEU /// 0.3351 // 0.6649 // CHB /// 0.4101 // 0.5899 // JPT /// 0.2102 // 0.7898 // YRI	0.5294 // CEU /// 0.4227 // CHB /// 0.4157 // JPT /// 0.3068 // YRI	170 // CEU /// 194 // CHB /// 178 // JPT /// 176 // YRI	---	C // CEU /// T // CHB /// T // JPT /// T // YRI	0.4412 // CEU /// 0.3351 // CHB /// 0.4101 // JPT /// 0.2102 // YRI	---	---
AX.31932889	1	0	0.06369	Affx-12924433	rs75784586	6636885	C	T	NM_177540 // intron // 0 // Hs.124574 // TAS1R1 // 80835 // taste receptor, type 1, member 1 /// NM_138697 // intron // 0 // Hs.124574 // TAS1R1 // 80835 // taste receptor, type 1, member 1 /// ENST00000333172 // intron // 0 // Hs.124574 // TAS1R1 // 80835 // taste receptor, type 1, member 1 /// ENST00000437392 // intron // 0 // Hs.124574 // TAS1R1 // 80835 // taste receptor, type 1, member 1 ///…	11.7601 // D1S2870 // D1S2642 // --- // --- // deCODE /// 13.2425 // D1S2633 // D1S214 // AFMA131YA5 // AFM147YF8 // Marshfield /// 13.0301 // D1S2870 // D1S2694 // --- // --- // SLM1	0.0000 // 1.0000 // CEU /// 0.0000 // 1.0000 // CHB /// 0.0000 // 1.0000 // JPT /// 0.0795 // 0.9205 // YRI	0.0000 // CEU /// 0.0000 // CHB /// 0.0000 // JPT /// 0.1364 // YRI	170 // CEU /// 194 // CHB /// 178 // JPT /// 176 // YRI	---	T // CEU /// T // CHB /// T // JPT /// T // YRI	0.0000 // CEU /// 0.0000 // CHB /// 0.0000 // JPT /// 0.0795 // YRI	---	---
AX.31933447	1	0.09044397	0.207	Affx-12925881	rs74049687	6637951	G	A	NM_177540 // intron // 0 // Hs.124574 // TAS1R1 // 80835 // taste receptor, type 1, member 1 /// NM_138697 // intron // 0 // Hs.124574 // TAS1R1 // 80835 // taste receptor, type 1, member 1 /// ENST00000333172 // intron // 0 // Hs.124574 // TAS1R1 // 80835 // taste receptor, type 1, member 1 /// ENST00000437392 // intron // 0 // Hs.124574 // TAS1R1 // 80835 // taste receptor, type 1, member 1 ///…	11.7613 // D1S2870 // D1S2642 // --- // --- // deCODE /// 13.2451 // D1S2633 // D1S214 // AFMA131YA5 // AFM147YF8 // Marshfield /// 13.0311 // D1S2870 // D1S2694 // --- // --- // SLM1	0.0059 // 0.9941 // CEU /// 0.0000 // 1.0000 // CHB /// 0.0000 // 1.0000 // JPT /// 0.2216 // 0.7784 // YRI	0.0118 // CEU /// 0.0000 // CHB /// 0.0000 // JPT /// 0.3068 // YRI	170 // CEU /// 194 // CHB /// 178 // JPT /// 176 // YRI	---	A // CEU /// A // CHB /// A // JPT /// A // YRI	0.0059 // CEU /// 0.0000 // CHB /// 0.0000 // JPT /// 0.2216 // YRI	---	---
AX.40054043	1	0.36582513	0.2834	Affx-12926017	rs11122100	6638064	T	C	NM_177540 // intron // 0 // Hs.124574 // TAS1R1 // 80835 // taste receptor, type 1, member 1 /// NM_138697 // intron // 0 // Hs.124574 // TAS1R1 // 80835 // taste receptor, type 1, member 1 /// ENST00000333172 // intron // 0 // Hs.124574 // TAS1R1 // 80835 // taste receptor, type 1, member 1 /// ENST00000437392 // intron // 0 // Hs.124574 // TAS1R1 // 80835 // taste receptor, type 1, member 1 ///…	11.7615 // D1S2870 // D1S2642 // --- // --- // deCODE /// 13.2454 // D1S2633 // D1S214 // AFMA131YA5 // AFM147YF8 // Marshfield /// 13.0312 // D1S2870 // D1S2694 // --- // --- // SLM1	0.9059 // 0.0941 // CEU /// 0.8557 // 0.1443 // CHB /// 0.8202 // 0.1798 // JPT /// 0.7045 // 0.2955 // YRI	0.1882 // CEU /// 0.2887 // CHB /// 0.3371 // JPT /// 0.3636 // YRI	170 // CEU /// 194 // CHB /// 178 // JPT /// 176 // YRI	YES	C // CEU /// C // CHB /// C // JPT /// C // YRI	0.0941 // CEU /// 0.1443 // CHB /// 0.1798 // JPT /// 0.2955 // YRI	---	---
AX.31934065	1	0	0.06731	Affx-12927267	rs79957690	6638926	G	A	ENST00000415267 // intron // 0 // Hs.124574 // TAS1R1 // 80835 // taste receptor, type 1, member 1 /// NM_177540 // missense // 0 // Hs.124574 // TAS1R1 // 80835 // taste receptor, type 1, member 1 /// NM_138697 // missense // 0 // Hs.124574 // TAS1R1 // 80835 // taste receptor, type 1, member 1 /// ENST00000333172 // missense // 0 // Hs.124574 // TAS1R1 // 80835 // taste receptor, type 1, member…	11.7624 // D1S2870 // D1S2642 // --- // --- // deCODE /// 13.2475 // D1S2633 // D1S214 // AFMA131YA5 // AFM147YF8 // Marshfield /// 13.0320 // D1S2870 // D1S2694 // --- // --- // SLM1	0.0000 // 1.0000 // CEU /// 0.0000 // 1.0000 // CHB /// 0.0000 // 1.0000 // JPT /// 0.0682 // 0.9318 // YRI	0.0000 // CEU /// 0.0000 // CHB /// 0.0000 // JPT /// 0.1364 // YRI	170 // CEU /// 194 // CHB /// 178 // JPT /// 176 // YRI	---	A // CEU /// A // CHB /// A // JPT /// A // YRI	0.0000 // CEU /// 0.0000 // CHB /// 0.0000 // JPT /// 0.0682 // YRI	---	---
AX.40054355	1	0.13751083	0.1306	Affx-12928124	rs34857011	6639392	G	A	ENST00000415267 // cds // 0 // Hs.124574 // TAS1R1 // 80835 // taste receptor, type 1, member 1 /// NM_177540 // synon // 0 // Hs.124574 // TAS1R1 // 80835 // taste receptor, type 1, member 1 /// NM_138697 // synon // 0 // Hs.124574 // TAS1R1 // 80835 // taste receptor, type 1, member 1 /// ENST00000333172 // synon // 0 // Hs.124574 // TAS1R1 // 80835 // taste receptor, type 1, member 1 /// ENST0…	11.7630 // D1S2870 // D1S2642 // --- // --- // deCODE /// 13.2486 // D1S2633 // D1S214 // AFMA131YA5 // AFM147YF8 // Marshfield /// 13.0325 // D1S2870 // D1S2694 // --- // --- // SLM1	0.0000 // 1.0000 // CEU /// 0.0000 // 1.0000 // CHB /// 0.0000 // 1.0000 // JPT /// 0.1534 // 0.8466 // YRI	0.0000 // CEU /// 0.0000 // CHB /// 0.0000 // JPT /// 0.2614 // YRI	170 // CEU /// 194 // CHB /// 178 // JPT /// 176 // YRI	YES	A // CEU /// A // CHB /// A // JPT /// A // YRI	0.0000 // CEU /// 0.0000 // CHB /// 0.0000 // JPT /// 0.1534 // YRI	---	---
AX.40054593	1	0	0.1146	Affx-12928828	rs4908932	6639847	G	T	NM_138697 // downstream // 30 // Hs.124574 // TAS1R1 // 80835 // taste receptor, type 1, member 1 /// ENST00000333172 // downstream // 30 // Hs.124574 // TAS1R1 // 80835 // taste receptor, type 1, member 1 /// NM_005341 // upstream // 216 // Hs.502330 // ZBTB48 // 3104 // zinc finger and BTB domain containing 48 /// ENST00000319084 // upstream // 214 // Hs.502330 // ZBTB48 // 3104 // zinc finger …	11.7635 // D1S2870 // D1S2642 // --- // --- // deCODE /// 13.2498 // D1S2633 // D1S214 // AFMA131YA5 // AFM147YF8 // Marshfield /// 13.0329 // D1S2870 // D1S2694 // --- // --- // SLM1	0.1588 // 0.8412 // CEU /// 0.0000 // 1.0000 // CHB /// 0.0000 // 1.0000 // JPT /// 0.0682 // 0.9318 // YRI	0.2941 // CEU /// 0.0000 // CHB /// 0.0000 // JPT /// 0.1364 // YRI	170 // CEU /// 194 // CHB /// 178 // JPT /// 176 // YRI	YES	T // CEU /// T // CHB /// T // JPT /// T // YRI	0.1588 // CEU /// 0.0000 // CHB /// 0.0000 // JPT /// 0.0682 // YRI	---	---
AX.31934879	1	0.32266685	0.06369	Affx-12929224	rs17029626	6640116	A	G	ENST00000319084 // intron // 0 // Hs.502330 // ZBTB48 // 3104 // zinc finger and BTB domain containing 48 /// NM_005341 // UTR-5 // 0 // Hs.502330 // ZBTB48 // 3104 // zinc finger and BTB domain containing 48 /// ENST00000435905 // UTR-5 // 0 // Hs.502330 // ZBTB48 // 3104 // zinc finger and BTB domain containing 48 /// ENST00000377674 // UTR-5 // 0 // Hs.502330 // ZBTB48 // 3104 // zinc finger a…	11.7638 // D1S2870 // D1S2642 // --- // --- // deCODE /// 13.2504 // D1S2633 // D1S214 // AFMA131YA5 // AFM147YF8 // Marshfield /// 13.0331 // D1S2870 // D1S2694 // --- // --- // SLM1	0.8471 // 0.1529 // CEU /// 0.6701 // 0.3299 // CHB /// 0.5843 // 0.4157 // JPT /// 0.9773 // 0.0227 // YRI	0.2824 // CEU /// 0.4330 // CHB /// 0.4494 // JPT /// 0.0455 // YRI	170 // CEU /// 194 // CHB /// 178 // JPT /// 176 // YRI	---	G // CEU /// G // CHB /// G // JPT /// G // YRI	0.1529 // CEU /// 0.3299 // CHB /// 0.4157 // JPT /// 0.0227 // YRI	---	---
AX.31934987	1	0	0.07516	Affx-12929416	rs12043218	6640234	G	A	NM_005341 // intron // 0 // Hs.502330 // ZBTB48 // 3104 // zinc finger and BTB domain containing 48 /// ENST00000319084 // intron // 0 // Hs.502330 // ZBTB48 // 3104 // zinc finger and BTB domain containing 48 /// ENST00000435905 // intron // 0 // Hs.502330 // ZBTB48 // 3104 // zinc finger and BTB domain containing 48 /// ENST00000377674 // intron // 0 // Hs.502330 // ZBTB48 // 3104 // zinc finge…	11.7639 // D1S2870 // D1S2642 // --- // --- // deCODE /// 13.2507 // D1S2633 // D1S214 // AFMA131YA5 // AFM147YF8 // Marshfield /// 13.0333 // D1S2870 // D1S2694 // --- // --- // SLM1	0.0000 // 1.0000 // CEU /// 0.0155 // 0.9845 // CHB /// 0.0056 // 0.9944 // JPT /// 0.0682 // 0.9318 // YRI	0.0000 // CEU /// 0.0309 // CHB /// 0.0112 // JPT /// 0.1364 // YRI	170 // CEU /// 194 // CHB /// 178 // JPT /// 176 // YRI	---	A // CEU /// A // CHB /// A // JPT /// A // YRI	0.0000 // CEU /// 0.0155 // CHB /// 0.0056 // JPT /// 0.0682 // YRI	---	---
AX.64136636	1	0	0.01274	Affx-35305586	rs116291100	6640320	C	T	NM_005341 // intron // 0 // Hs.502330 // ZBTB48 // 3104 // zinc finger and BTB domain containing 48 /// ENST00000319084 // intron // 0 // Hs.502330 // ZBTB48 // 3104 // zinc finger and BTB domain containing 48 /// ENST00000435905 // intron // 0 // Hs.502330 // ZBTB48 // 3104 // zinc finger and BTB domain containing 48 /// ENST00000377674 // intron // 0 // Hs.502330 // ZBTB48 // 3104 // zinc finge…	11.7640 // D1S2870 // D1S2642 // --- // --- // deCODE /// 13.2509 // D1S2633 // D1S214 // AFMA131YA5 // AFM147YF8 // Marshfield /// 13.0333 // D1S2870 // D1S2694 // --- // --- // SLM1	0.0000 // 1.0000 // CEU /// 0.0000 // 1.0000 // CHB /// 0.0000 // 1.0000 // JPT /// 0.0511 // 0.9489 // YRI	0.0000 // CEU /// 0.0000 // CHB /// 0.0000 // JPT /// 0.1023 // YRI	170 // CEU /// 194 // CHB /// 178 // JPT /// 176 // YRI	---	T // CEU /// T // CHB /// T // JPT /// T // YRI	0.0000 // CEU /// 0.0000 // CHB /// 0.0000 // JPT /// 0.0511 // YRI	---	---
AX.40054863	1	0	0.07006	Affx-12930043	rs2229329	6640661	C	T	ENST00000488936 // intron // 0 // Hs.502330 // ZBTB48 // 3104 // zinc finger and BTB domain containing 48 /// NM_005341 // UTR-5 // 0 // Hs.502330 // ZBTB48 // 3104 // zinc finger and BTB domain containing 48 /// ENST00000319084 // UTR-5 // 0 // Hs.502330 // ZBTB48 // 3104 // zinc finger and BTB domain containing 48 /// ENST00000435905 // UTR-5 // 0 // Hs.502330 // ZBTB48 // 3104 // zinc finger a…	11.7644 // D1S2870 // D1S2642 // --- // --- // deCODE /// 13.2518 // D1S2633 // D1S214 // AFMA131YA5 // AFM147YF8 // Marshfield /// 13.0337 // D1S2870 // D1S2694 // --- // --- // SLM1	0.0000 // 1.0000 // CEU /// 0.0000 // 1.0000 // CHB /// 0.0000 // 1.0000 // JPT /// 0.0795 // 0.9205 // YRI	0.0000 // CEU /// 0.0000 // CHB /// 0.0000 // JPT /// 0.1364 // YRI	170 // CEU /// 194 // CHB /// 178 // JPT /// 176 // YRI	YES	T // CEU /// T // CHB /// T // JPT /// T // YRI	0.0000 // CEU /// 0.0000 // CHB /// 0.0000 // JPT /// 0.0795 // YRI	---	---
AX.40055139	1	0.36845477	0.1146	Affx-12931529	rs11811658	6641758	A	G	NM_005341 // intron // 0 // Hs.502330 // ZBTB48 // 3104 // zinc finger and BTB domain containing 48 /// ENST00000319084 // intron // 0 // Hs.502330 // ZBTB48 // 3104 // zinc finger and BTB domain containing 48 /// ENST00000435905 // intron // 0 // Hs.502330 // ZBTB48 // 3104 // zinc finger and BTB domain containing 48 /// ENST00000377674 // intron // 0 // Hs.502330 // ZBTB48 // 3104 // zinc finge…	11.7656 // D1S2870 // D1S2642 // --- // --- // deCODE /// 13.2545 // D1S2633 // D1S214 // AFMA131YA5 // AFM147YF8 // Marshfield /// 13.0347 // D1S2870 // D1S2694 // --- // --- // SLM1	1.0000 // 0.0000 // CEU /// 1.0000 // 0.0000 // CHB /// 1.0000 // 0.0000 // JPT /// 0.8523 // 0.1477 // YRI	0.0000 // CEU /// 0.0000 // CHB /// 0.0000 // JPT /// 0.2727 // YRI	170 // CEU /// 194 // CHB /// 178 // JPT /// 176 // YRI	YES	G // CEU /// G // CHB /// G // JPT /// G // YRI	0.0000 // CEU /// 0.0000 // CHB /// 0.0000 // JPT /// 0.1477 // YRI	---	---
AX.40055685	1	0.2605859	0.07051	Affx-12935911	rs731024	6644723	G	A	NM_005341 // intron // 0 // Hs.502330 // ZBTB48 // 3104 // zinc finger and BTB domain containing 48 /// ENST00000377674 // intron // 0 // Hs.502330 // ZBTB48 // 3104 // zinc finger and BTB domain containing 48 /// ENST00000488936 // intron // 0 // Hs.502330 // ZBTB48 // 3104 // zinc finger and BTB domain containing 48	11.7689 // D1S2870 // D1S2642 // --- // --- // deCODE /// 13.2617 // D1S2633 // D1S214 // AFMA131YA5 // AFM147YF8 // Marshfield /// 13.0375 // D1S2870 // D1S2694 // --- // --- // SLM1	0.3118 // 0.6882 // CEU /// 0.4072 // 0.5928 // CHB /// 0.3539 // 0.6461 // JPT /// 0.0227 // 0.9773 // YRI	0.4118 // CEU /// 0.4433 // CHB /// 0.4831 // JPT /// 0.0455 // YRI	170 // CEU /// 194 // CHB /// 178 // JPT /// 176 // YRI	YES	A // CEU /// A // CHB /// A // JPT /// A // YRI	0.3118 // CEU /// 0.4072 // CHB /// 0.3539 // JPT /// 0.0227 // YRI	---	---
AX.31939127	1	0.39437178	0.05732	Affx-12942973	rs58082186	6649621	C	T	NM_005341 // downstream // 281 // Hs.502330 // ZBTB48 // 3104 // zinc finger and BTB domain containing 48 /// NM_014851 // downstream // 1163 // Hs.7764 // KLHL21 // 9903 // kelch-like 21 (Drosophila) /// ENST00000466941 // downstream // 281 // Hs.502330 // ZBTB48 // 3104 // zinc finger and BTB domain containing 48 /// ENST00000377658 // downstream // 1163 // Hs.7764 // KLHL21 // 9903 // kelch-li…	11.7745 // D1S2870 // D1S2642 // --- // --- // deCODE /// 13.2737 // D1S2633 // D1S214 // AFMA131YA5 // AFM147YF8 // Marshfield /// 13.0422 // D1S2870 // D1S2694 // --- // --- // SLM1	0.0000 // 1.0000 // CEU /// 0.0000 // 1.0000 // CHB /// 0.0000 // 1.0000 // JPT /// 0.0511 // 0.9489 // YRI	0.0000 // CEU /// 0.0000 // CHB /// 0.0000 // JPT /// 0.1023 // YRI	170 // CEU /// 194 // CHB /// 178 // JPT /// 176 // YRI	---	T // CEU /// T // CHB /// T // JPT /// T // YRI	0.0000 // CEU /// 0.0000 // CHB /// 0.0000 // JPT /// 0.0511 // YRI	---	---
AFFX.SNP.002887	1	0.22250068	0.3439	Affx-13483992	rs11588097	7071415	A	G	NM_015215 // intron // 0 // Hs.397705 // CAMTA1 // 23261 // calmodulin binding transcription activator 1 /// ENST00000303635 // intron // 0 // Hs.397705 // CAMTA1 // 23261 // calmodulin binding transcription activator 1 /// ENST00000439411 // intron // 0 // Hs.397705 // CAMTA1 // 23261 // calmodulin binding transcription activator 1 /// ENST00000456701 // intron // 0 // Hs.609059 // --- // --- //…	12.1060 // D1S2642 // D1S1646 // --- // --- // deCODE /// 14.2436 // D1S214 // D1S2663 // AFM147YF8 // AFMA210XG9 // Marshfield /// 13.4431 // D1S2870 // D1S2694 // --- // --- // SLM1	0.6941 // 0.3059 // CEU /// 0.6443 // 0.3557 // CHB /// 0.6910 // 0.3090 // JPT /// 0.6875 // 0.3125 // YRI	0.4941 // CEU /// 0.5258 // CHB /// 0.3708 // JPT /// 0.4659 // YRI	170 // CEU /// 194 // CHB /// 178 // JPT /// 176 // YRI	YES	G // CEU /// G // CHB /// G // JPT /// G // YRI	0.3059 // CEU /// 0.3557 // CHB /// 0.3090 // JPT /// 0.3125 // YRI	611501 // Cerebellar ataxia, nonprogressive, with mental retardation // 614756 // intron	---
AX.32139105	1	0.49295413	0.4013	Affx-13644804	rs59833900	7278011	T	C	NM_015215 // intron // 0 // Hs.397705 // CAMTA1 // 23261 // calmodulin binding transcription activator 1 /// ENST00000303635 // intron // 0 // Hs.397705 // CAMTA1 // 23261 // calmodulin binding transcription activator 1 /// ENST00000439411 // intron // 0 // Hs.397705 // CAMTA1 // 23261 // calmodulin binding transcription activator 1	12.8546 // D1S2663 // D1S2694 // --- // --- // deCODE /// 14.7211 // D1S2663 // D1S2694 // AFMA210XG9 // AFMA295YH5 // Marshfield /// 13.6394 // D1S2870 // D1S2694 // --- // --- // SLM1	0.9941 // 0.0059 // CEU /// 0.9588 // 0.0412 // CHB /// 0.8876 // 0.1124 // JPT /// 0.3409 // 0.6591 // YRI	0.0118 // CEU /// 0.0825 // CHB /// 0.2247 // JPT /// 0.4091 // YRI	170 // CEU /// 194 // CHB /// 178 // JPT /// 176 // YRI	---	C // CEU /// C // CHB /// C // JPT /// T // YRI	0.0059 // CEU /// 0.0412 // CHB /// 0.1124 // JPT /// 0.3409 // YRI	611501 // Cerebellar ataxia, nonprogressive, with mental retardation // 614756 // intron	---	7278011	AffyAIM	Afr-Euro
AFFX.SNP.002380	1	0.4700566	0.4522	Affx-13712643	rs11120890	7324503	T	C	NM_015215 // intron // 0 // Hs.397705 // CAMTA1 // 23261 // calmodulin binding transcription activator 1 /// ENST00000303635 // intron // 0 // Hs.397705 // CAMTA1 // 23261 // calmodulin binding transcription activator 1 /// ENST00000439411 // intron // 0 // Hs.397705 // CAMTA1 // 23261 // calmodulin binding transcription activator 1	12.8877 // D1S2663 // D1S2694 // --- // --- // deCODE /// 15.0193 // D1S2663 // D1S2694 // AFMA210XG9 // AFMA295YH5 // Marshfield /// 13.6836 // D1S2870 // D1S2694 // --- // --- // SLM1	0.6588 // 0.3412 // CEU /// 0.4691 // 0.5309 // CHB /// 0.5899 // 0.4101 // JPT /// 0.5682 // 0.4318 // YRI	0.4000 // CEU /// 0.5052 // CHB /// 0.6180 // JPT /// 0.4773 // YRI	170 // CEU /// 194 // CHB /// 178 // JPT /// 176 // YRI	YES	C // CEU /// T // CHB /// C // JPT /// C // YRI	0.3412 // CEU /// 0.4691 // CHB /// 0.4101 // JPT /// 0.4318 // YRI	611501 // Cerebellar ataxia, nonprogressive, with mental retardation // 614756 // intron	---
AX.40211151	1	0.15403424	0.2962	Affx-14119517	rs873433	7641388	G	C	NM_015215 // intron // 0 // Hs.397705 // CAMTA1 // 23261 // calmodulin binding transcription activator 1 /// ENST00000303635 // intron // 0 // Hs.397705 // CAMTA1 // 23261 // calmodulin binding transcription activator 1 /// ENST00000439411 // intron // 0 // Hs.397705 // CAMTA1 // 23261 // calmodulin binding transcription activator 1	13.5867 // D1S508 // D1S1612 // --- // --- // deCODE /// 15.5508 // D1S2694 // D1S1612 // AFMA295YH5 // GGAA3A07 // Marshfield /// 14.2248 // --- // GGAA3A07 // 617931 // --- // SLM1	0.0706 // 0.9294 // CEU /// 0.1237 // 0.8763 // CHB /// 0.0618 // 0.9382 // JPT /// 0.7102 // 0.2898 // YRI	0.1412 // CEU /// 0.2268 // CHB /// 0.1236 // JPT /// 0.3750 // YRI	170 // CEU /// 194 // CHB /// 178 // JPT /// 176 // YRI	YES	C // CEU /// C // CHB /// C // JPT /// G // YRI	0.0706 // CEU /// 0.1237 // CHB /// 0.0618 // JPT /// 0.2898 // YRI	611501 // Cerebellar ataxia, nonprogressive, with mental retardation // 614756 // intron	---	7641388	AMPanel	Afr-Euro
AX.40256759	1	0.37222462	0.4618	Affx-14459049	rs161826	7980338	A	G	NM_001561 // UTR-3 // 0 // Hs.86447 // TNFRSF9 // 3604 // tumor necrosis factor receptor superfamily, member 9 /// ENST00000377507 // UTR-3 // 0 // Hs.86447 // TNFRSF9 // 3604 // tumor necrosis factor receptor superfamily, member 9	13.7527 // D1S508 // D1S1612 // --- // --- // deCODE /// 16.0269 // D1S2694 // D1S1612 // AFMA295YH5 // GGAA3A07 // Marshfield /// 14.4206 // --- // GGAA3A07 // 617931 // --- // SLM1	0.9824 // 0.0176 // CEU /// 0.3969 // 0.6031 // CHB /// 0.5169 // 0.4831 // JPT /// 0.3239 // 0.6761 // YRI	0.0353 // CEU /// 0.5052 // CHB /// 0.5393 // JPT /// 0.4886 // YRI	170 // CEU /// 194 // CHB /// 178 // JPT /// 176 // YRI	YES	G // CEU /// A // CHB /// G // JPT /// A // YRI	0.0176 // CEU /// 0.3969 // CHB /// 0.4831 // JPT /// 0.3239 // YRI	---	---	7980338	AffyAIM	Afr-Euro
AX.11627873	1	0.94385774	0.2834	Affx-15501518	rs7530465	9068386	G	A	NM_207420 // intron // 0 // Hs.531239 // SLC2A7 // 155184 // solute carrier family 2 (facilitated glucose transporter), member 7 /// ENST00000400906 // intron // 0 // Hs.531239 // SLC2A7 // 155184 // solute carrier family 2 (facilitated glucose transporter), member 7	15.0717 // D1S1612 // D1S503 // --- // --- // deCODE /// 17.8906 // D1S1612 // D1S2736 // GGAA3A07 // AFMB049WE9 // Marshfield /// 15.7178 // GGAA3A07 // D1S2736 // --- // --- // SLM1	0.1176 // 0.8824 // CEU /// 0.1856 // 0.8144 // CHB /// 0.1517 // 0.8483 // JPT /// 0.8182 // 0.1818 // YRI	0.1882 // CEU /// 0.2680 // CHB /// 0.2135 // JPT /// 0.2955 // YRI	170 // CEU /// 194 // CHB /// 178 // JPT /// 176 // YRI	YES	A // CEU /// A // CHB /// A // JPT /// G // YRI	0.1176 // CEU /// 0.1856 // CHB /// 0.1517 // JPT /// 0.1818 // YRI	---	---	9068386	AffyAIM	Afr-Euro
AX.40489651	1	0	0.2436	Affx-16311762	rs1234694	10003320	G	A	ENST00000541052 // intron // 0 // Hs.327252 // LZIC // 84328 // leucine zipper and CTNNBIP1 domain containing /// ENST00000377213 // intron // 0 // Hs.327252 // LZIC // 84328 // leucine zipper and CTNNBIP1 domain containing /// ENST00000445884 // intron // 0 // --- // --- // --- // --- /// NM_032368 // upstream // 494 // Hs.327252 // LZIC // 84328 // leucine zipper and CTNNBIP1 domain containing …	16.6830 // D1S450 // D1S2736 // --- // --- // deCODE /// 19.5338 // D1S1612 // D1S2736 // GGAA3A07 // AFMB049WE9 // Marshfield /// 16.9156 // GGAA3A07 // D1S2736 // --- // --- // SLM1	0.8765 // 0.1235 // CEU /// 0.6186 // 0.3814 // CHB /// 0.6966 // 0.3034 // JPT /// 0.1761 // 0.8239 // YRI	0.2471 // CEU /// 0.4742 // CHB /// 0.4719 // JPT /// 0.2841 // YRI	170 // CEU /// 194 // CHB /// 178 // JPT /// 176 // YRI	YES	G // CEU /// G // CHB /// G // JPT /// A // YRI	0.1235 // CEU /// 0.3814 // CHB /// 0.3034 // JPT /// 0.1761 // YRI	608700 // Leber congenital amaurosis 9 // 608553 // upstream	---	10003320	AMPanel	Afr-Euro
AX.11478801	1	0.08576265	0.2229	Affx-3943989	rs3762290	10177790	A	G	NM_001105562 // intron // 0 // Hs.593974 // UBE4B // 10277 // ubiquitination factor E4B /// NM_006048 // intron // 0 // Hs.593974 // UBE4B // 10277 // ubiquitination factor E4B /// ENST00000253251 // intron // 0 // Hs.593974 // UBE4B // 10277 // ubiquitination factor E4B /// ENST00000377157 // intron // 0 // Hs.593974 // UBE4B // 10277 // ubiquitination factor E4B /// ENST00000343090 // intron //…	16.7135 // D1S450 // D1S2736 // --- // --- // deCODE /// 19.8405 // D1S1612 // D1S2736 // GGAA3A07 // AFMB049WE9 // Marshfield /// 17.1391 // GGAA3A07 // D1S2736 // --- // --- // SLM1	0.8706 // 0.1294 // CEU /// 0.7629 // 0.2371 // CHB /// 0.8146 // 0.1854 // JPT /// 0.1420 // 0.8580 // YRI	0.2588 // CEU /// 0.3093 // CHB /// 0.3034 // JPT /// 0.2614 // YRI	170 // CEU /// 194 // CHB /// 178 // JPT /// 176 // YRI	YES	G // CEU /// G // CHB /// G // JPT /// A // YRI	0.1294 // CEU /// 0.2371 // CHB /// 0.1854 // JPT /// 0.1420 // YRI	---	---	10177790	AffyAIM	Afr-Euro
AX.38932963	1	0	0.1115	Affx-4051098	rs12085319	11029478	G	T	NM_001170754 // intron // 0 // Hs.127026 // C1orf127 // 148345 // chromosome 1 open reading frame 127 /// ENST00000377008 // intron // 0 // Hs.127026 // C1orf127 // 148345 // chromosome 1 open reading frame 127 /// ENST00000377004 // intron // 0 // Hs.127026 // C1orf127 // 148345 // chromosome 1 open reading frame 127 /// ENST00000520253 // intron // 0 // Hs.127026 // C1orf127 // 148345 // chromo…	18.2576 // D1S2736 // D1S2667 // --- // --- // deCODE /// 23.4617 // UNKNOWN // D1S2667 // ATA9B08 // AFMA224WG9 // Marshfield /// 18.7364 // D1S2736 // --- // --- // 41639 // SLM1	0.1882 // 0.8118 // CEU /// 0.4330 // 0.5670 // CHB /// 0.4045 // 0.5955 // JPT /// 0.9943 // 0.0057 // YRI	0.2824 // CEU /// 0.4742 // CHB /// 0.4270 // JPT /// 0.0114 // YRI	170 // CEU /// 194 // CHB /// 178 // JPT /// 176 // YRI	YES	T // CEU /// T // CHB /// T // JPT /// G // YRI	0.1882 // CEU /// 0.4330 // CHB /// 0.4045 // JPT /// 0.0057 // YRI	---	---	11029478	AffyAIM	Afr-Euro
AX.39005943	1	0	0.4071	Affx-4565629	rs2379160	11509499	A	C	NM_013319 // downstream // 161008 // Hs.522933 // UBIAD1 // 29914 // UbiA prenyltransferase domain containing 1 /// NM_020780 // upstream // 29796 // Hs.202355 // PTCHD2 // 57540 // patched domain containing 2 /// ENST00000435243 // upstream // 23608 // --- // --- // --- // --- /// ENST00000423056 // upstream // 29724 // Hs.202355 // PTCHD2 // 57540 // patched domain containing 2	19.9418 // D1S2667 // D1S2740 // --- // --- // deCODE /// 24.7280 // D1S2667 // D1S2834 // AFMA224WG9 // AFM321ZB9 // Marshfield /// 20.5441 // D1S2667 // D1S2740 // --- // --- // SLM1	0.0176 // 0.9824 // CEU /// 0.0412 // 0.9588 // CHB /// 0.0562 // 0.9438 // JPT /// 0.7386 // 0.2614 // YRI	0.0353 // CEU /// 0.0619 // CHB /// 0.1124 // JPT /// 0.3864 // YRI	170 // CEU /// 194 // CHB /// 178 // JPT /// 176 // YRI	YES	A // CEU /// A // CHB /// A // JPT /// C // YRI	0.0176 // CEU /// 0.0412 // CHB /// 0.0562 // JPT /// 0.2614 // YRI	611632 // Corneal dystrophy, crystalline, of Schnyder // 121800 // downstream	---	11509499	AffyAIM	Afr-Euro
AX.29970919	1	0	0.03503	Affx-4642064	rs114685147	11833346	C	T	NM_001040194 // downstream // 22518 // Hs.464438 // AGTRAP // 57085 // angiotensin II receptor-associated protein /// NM_005957 // downstream // 12441 // Hs.214142 // MTHFR // 4524 // methylenetetrahydrofolate reductase (NAD(P)H) /// ENST00000433342 // intron // 0 // Hs.730573 // LOC100506310 // 100506310 // uncharacterized protein C1orf167-like /// ENST00000484153 // intron // 0 // Hs.730573 // …	20.8300 // D1S2667 // D1S2740 // --- // --- // deCODE /// 25.4176 // D1S2667 // D1S2834 // AFMA224WG9 // AFM321ZB9 // Marshfield /// 24.0522 // D1S2667 // D1S2740 // --- // --- // SLM1	0.0000 // 1.0000 // CEU /// 0.0000 // 1.0000 // CHB /// 0.0000 // 1.0000 // JPT /// 0.0455 // 0.9545 // YRI	0.0000 // CEU /// 0.0000 // CHB /// 0.0000 // JPT /// 0.0909 // YRI	170 // CEU /// 194 // CHB /// 178 // JPT /// 176 // YRI	---	T // CEU /// T // CHB /// T // JPT /// T // YRI	0.0000 // CEU /// 0.0000 // CHB /// 0.0000 // JPT /// 0.0455 // YRI	607093 // Homocystinuria due to MTHFR deficiency // 236250 // downstream /// 607093 // {Schizophrenia, susceptibility to} // 181500 // downstream /// 607093 // {Vascular disease, susceptibility to} // --- // downstream /// 607093 // {Neural tube defects, susceptibility to} // 601634 // downstream /// 607093 // {Thromboembolism, susceptibility to} // 188050 // downstream	---
AX.29971163	1	0.77910775	0.3631	Affx-4642860	rs6659541	11836442	G	A	NM_001040194 // downstream // 25614 // Hs.464438 // AGTRAP // 57085 // angiotensin II receptor-associated protein /// NM_005957 // downstream // 9345 // Hs.214142 // MTHFR // 4524 // methylenetetrahydrofolate reductase (NAD(P)H) /// ENST00000433342 // intron // 0 // Hs.730573 // LOC100506310 // 100506310 // uncharacterized protein C1orf167-like /// ENST00000484153 // intron // 0 // Hs.730573 // L…	20.8385 // D1S2667 // D1S2740 // --- // --- // deCODE /// 25.4241 // D1S2667 // D1S2834 // AFMA224WG9 // AFM321ZB9 // Marshfield /// 24.0857 // D1S2667 // D1S2740 // --- // --- // SLM1	0.6000 // 0.4000 // CEU /// 0.7062 // 0.2938 // CHB /// 0.7528 // 0.2472 // JPT /// 0.3693 // 0.6307 // YRI	0.5176 // CEU /// 0.5052 // CHB /// 0.3820 // JPT /// 0.4205 // YRI	170 // CEU /// 194 // CHB /// 178 // JPT /// 176 // YRI	---	G // CEU /// G // CHB /// G // JPT /// A // YRI	0.4000 // CEU /// 0.2938 // CHB /// 0.2472 // JPT /// 0.3693 // YRI	607093 // Homocystinuria due to MTHFR deficiency // 236250 // downstream /// 607093 // {Schizophrenia, susceptibility to} // 181500 // downstream /// 607093 // {Vascular disease, susceptibility to} // --- // downstream /// 607093 // {Neural tube defects, susceptibility to} // 601634 // downstream /// 607093 // {Thromboembolism, susceptibility to} // 188050 // downstream	---
AX.39016683	1	0.53955322	0.2532	Affx-4643117	rs4846042	11837299	A	C	NM_001040194 // downstream // 26471 // Hs.464438 // AGTRAP // 57085 // angiotensin II receptor-associated protein /// NM_005957 // downstream // 8488 // Hs.214142 // MTHFR // 4524 // methylenetetrahydrofolate reductase (NAD(P)H) /// ENST00000484153 // exon // 0 // Hs.730573 // LOC100506310 // 100506310 // uncharacterized protein C1orf167-like /// ENST00000376620 // exon // 0 // Hs.737635 // --- /…	20.8409 // D1S2667 // D1S2740 // --- // --- // deCODE /// 25.4260 // D1S2667 // D1S2834 // AFMA224WG9 // AFM321ZB9 // Marshfield /// 24.0950 // D1S2667 // D1S2740 // --- // --- // SLM1	0.0000 // 1.0000 // CEU /// 0.0000 // 1.0000 // CHB /// 0.0000 // 1.0000 // JPT /// 0.2500 // 0.7500 // YRI	0.0000 // CEU /// 0.0000 // CHB /// 0.0000 // JPT /// 0.4091 // YRI	170 // CEU /// 194 // CHB /// 178 // JPT /// 176 // YRI	YES	A // CEU /// A // CHB /// A // JPT /// A // YRI	0.0000 // CEU /// 0.0000 // CHB /// 0.0000 // JPT /// 0.2500 // YRI	607093 // Homocystinuria due to MTHFR deficiency // 236250 // downstream /// 607093 // {Schizophrenia, susceptibility to} // 181500 // downstream /// 607093 // {Vascular disease, susceptibility to} // --- // downstream /// 607093 // {Neural tube defects, susceptibility to} // 601634 // downstream /// 607093 // {Thromboembolism, susceptibility to} // 188050 // downstream	---
AX.29971519	1	0.18970026	0.09873	Affx-4644157	rs74053316	11840873	G	T	NM_001040194 // downstream // 30045 // Hs.464438 // AGTRAP // 57085 // angiotensin II receptor-associated protein /// NM_005957 // downstream // 4914 // Hs.214142 // MTHFR // 4524 // methylenetetrahydrofolate reductase (NAD(P)H) /// ENST00000433342 // intron // 0 // Hs.730573 // LOC100506310 // 100506310 // uncharacterized protein C1orf167-like /// ENST00000312793 // intron // 0 // Hs.730573 // L…	20.8507 // D1S2667 // D1S2740 // --- // --- // deCODE /// 25.4336 // D1S2667 // D1S2834 // AFMA224WG9 // AFM321ZB9 // Marshfield /// 24.1337 // D1S2667 // D1S2740 // --- // --- // SLM1	0.0000 // 1.0000 // CEU /// 0.0000 // 1.0000 // CHB /// 0.0000 // 1.0000 // JPT /// 0.1420 // 0.8580 // YRI	0.0000 // CEU /// 0.0000 // CHB /// 0.0000 // JPT /// 0.2159 // YRI	170 // CEU /// 194 // CHB /// 178 // JPT /// 176 // YRI	---	T // CEU /// T // CHB /// T // JPT /// T // YRI	0.0000 // CEU /// 0.0000 // CHB /// 0.0000 // JPT /// 0.1420 // YRI	607093 // Homocystinuria due to MTHFR deficiency // 236250 // downstream /// 607093 // {Schizophrenia, susceptibility to} // 181500 // downstream /// 607093 // {Vascular disease, susceptibility to} // --- // downstream /// 607093 // {Neural tube defects, susceptibility to} // 601634 // downstream /// 607093 // {Thromboembolism, susceptibility to} // 188050 // downstream	---
AX.29971531	1	1.05551733	0.3662	Affx-4644183	rs1889292	11840943	T	C	NM_001040194 // downstream // 30115 // Hs.464438 // AGTRAP // 57085 // angiotensin II receptor-associated protein /// NM_005957 // downstream // 4844 // Hs.214142 // MTHFR // 4524 // methylenetetrahydrofolate reductase (NAD(P)H) /// ENST00000433342 // intron // 0 // Hs.730573 // LOC100506310 // 100506310 // uncharacterized protein C1orf167-like /// ENST00000312793 // intron // 0 // Hs.730573 // L…	20.8509 // D1S2667 // D1S2740 // --- // --- // deCODE /// 25.4337 // D1S2667 // D1S2834 // AFMA224WG9 // AFM321ZB9 // Marshfield /// 24.1345 // D1S2667 // D1S2740 // --- // --- // SLM1	0.3882 // 0.6118 // CEU /// 0.2320 // 0.7680 // CHB /// 0.1966 // 0.8034 // JPT /// 0.6193 // 0.3807 // YRI	0.4941 // CEU /// 0.4021 // CHB /// 0.3258 // JPT /// 0.4205 // YRI	170 // CEU /// 194 // CHB /// 178 // JPT /// 176 // YRI	---	T // CEU /// T // CHB /// T // JPT /// C // YRI	0.3882 // CEU /// 0.2320 // CHB /// 0.1966 // JPT /// 0.3807 // YRI	607093 // Homocystinuria due to MTHFR deficiency // 236250 // downstream /// 607093 // {Schizophrenia, susceptibility to} // 181500 // downstream /// 607093 // {Vascular disease, susceptibility to} // --- // downstream /// 607093 // {Neural tube defects, susceptibility to} // 601634 // downstream /// 607093 // {Thromboembolism, susceptibility to} // 188050 // downstream	---
AX.29971619	1	0	0.01274	Affx-4644571	rs61776071	11842491	G	A	NM_001040194 // downstream // 31663 // Hs.464438 // AGTRAP // 57085 // angiotensin II receptor-associated protein /// NM_005957 // downstream // 3296 // Hs.214142 // MTHFR // 4524 // methylenetetrahydrofolate reductase (NAD(P)H) /// ENST00000433342 // intron // 0 // Hs.730573 // LOC100506310 // 100506310 // uncharacterized protein C1orf167-like /// ENST00000312793 // intron // 0 // Hs.730573 // L…	20.8551 // D1S2667 // D1S2740 // --- // --- // deCODE /// 25.4370 // D1S2667 // D1S2834 // AFMA224WG9 // AFM321ZB9 // Marshfield /// 24.1512 // D1S2667 // D1S2740 // --- // --- // SLM1	0.1824 // 0.8176 // CEU /// 0.1392 // 0.8608 // CHB /// 0.0843 // 0.9157 // JPT /// 0.0000 // 1.0000 // YRI	0.2941 // CEU /// 0.2577 // CHB /// 0.1685 // JPT /// 0.0000 // YRI	170 // CEU /// 194 // CHB /// 178 // JPT /// 176 // YRI	---	A // CEU /// A // CHB /// A // JPT /// A // YRI	0.1824 // CEU /// 0.1392 // CHB /// 0.0843 // JPT /// 0.0000 // YRI	607093 // Homocystinuria due to MTHFR deficiency // 236250 // downstream /// 607093 // {Schizophrenia, susceptibility to} // 181500 // downstream /// 607093 // {Vascular disease, susceptibility to} // --- // downstream /// 607093 // {Neural tube defects, susceptibility to} // 601634 // downstream /// 607093 // {Thromboembolism, susceptibility to} // 188050 // downstream	---
AX.16545437	1	0	0.07643	Affx-4644717	rs116211094	11843137	A	G	NM_001040194 // downstream // 32309 // Hs.464438 // AGTRAP // 57085 // angiotensin II receptor-associated protein /// NM_005957 // downstream // 2650 // Hs.214142 // MTHFR // 4524 // methylenetetrahydrofolate reductase (NAD(P)H) /// ENST00000433342 // intron // 0 // Hs.730573 // LOC100506310 // 100506310 // uncharacterized protein C1orf167-like /// ENST00000312793 // intron // 0 // Hs.730573 // L…	20.8569 // D1S2667 // D1S2740 // --- // --- // deCODE /// 25.4384 // D1S2667 // D1S2834 // AFMA224WG9 // AFM321ZB9 // Marshfield /// 24.1582 // D1S2667 // D1S2740 // --- // --- // SLM1	1.0000 // 0.0000 // CEU /// 1.0000 // 0.0000 // CHB /// 1.0000 // 0.0000 // JPT /// 0.9148 // 0.0852 // YRI	0.0000 // CEU /// 0.0000 // CHB /// 0.0000 // JPT /// 0.1477 // YRI	170 // CEU /// 194 // CHB /// 178 // JPT /// 176 // YRI	---	G // CEU /// G // CHB /// G // JPT /// G // YRI	0.0000 // CEU /// 0.0000 // CHB /// 0.0000 // JPT /// 0.0852 // YRI	607093 // Homocystinuria due to MTHFR deficiency // 236250 // downstream /// 607093 // {Schizophrenia, susceptibility to} // 181500 // downstream /// 607093 // {Vascular disease, susceptibility to} // --- // downstream /// 607093 // {Neural tube defects, susceptibility to} // 601634 // downstream /// 607093 // {Thromboembolism, susceptibility to} // 188050 // downstream	---
AX.29971705	1	0.66114525	0.11	Affx-4644996	rs7523653	11844424	G	A	ENST00000312793 // cds // 0 // Hs.730573 // LOC100506310 // 100506310 // uncharacterized protein C1orf167-like /// ENST00000444493 // cds // 0 // Hs.730573 // LOC100506310 // 100506310 // uncharacterized protein C1orf167-like /// ENST00000449278 // cds // 0 // Hs.730573 // LOC100506310 // 100506310 // uncharacterized protein C1orf167-like /// NM_001040194 // downstream // 33596 // Hs.464438 // AG…	20.8604 // D1S2667 // D1S2740 // --- // --- // deCODE /// 25.4411 // D1S2667 // D1S2834 // AFMA224WG9 // AFM321ZB9 // Marshfield /// 24.1722 // D1S2667 // D1S2740 // --- // --- // SLM1	0.0000 // 1.0000 // CEU /// 0.0000 // 1.0000 // CHB /// 0.0000 // 1.0000 // JPT /// 0.1989 // 0.8011 // YRI	0.0000 // CEU /// 0.0000 // CHB /// 0.0000 // JPT /// 0.3068 // YRI	170 // CEU /// 194 // CHB /// 178 // JPT /// 176 // YRI	---	A // CEU /// A // CHB /// A // JPT /// A // YRI	0.0000 // CEU /// 0.0000 // CHB /// 0.0000 // JPT /// 0.1989 // YRI	607093 // Homocystinuria due to MTHFR deficiency // 236250 // downstream /// 607093 // {Schizophrenia, susceptibility to} // 181500 // downstream /// 607093 // {Vascular disease, susceptibility to} // --- // downstream /// 607093 // {Neural tube defects, susceptibility to} // 601634 // downstream /// 607093 // {Thromboembolism, susceptibility to} // 188050 // downstream	---
AX.39017055	1	0.12517042	0.4745	Affx-4645412	rs4846048	11846252	G	A	ENST00000433342 // intron // 0 // Hs.730573 // LOC100506310 // 100506310 // uncharacterized protein C1orf167-like /// ENST00000312793 // intron // 0 // Hs.730573 // LOC100506310 // 100506310 // uncharacterized protein C1orf167-like /// ENST00000444493 // intron // 0 // Hs.730573 // LOC100506310 // 100506310 // uncharacterized protein C1orf167-like /// ENST00000449278 // intron // 0 // Hs.730573 /…	20.8654 // D1S2667 // D1S2740 // --- // --- // deCODE /// 25.4450 // D1S2667 // D1S2834 // AFMA224WG9 // AFM321ZB9 // Marshfield /// 24.1920 // D1S2667 // D1S2740 // --- // --- // SLM1	0.7059 // 0.2941 // CEU /// 0.8608 // 0.1392 // CHB /// 0.9270 // 0.0730 // JPT /// 0.5227 // 0.4773 // YRI	0.4941 // CEU /// 0.2577 // CHB /// 0.1461 // JPT /// 0.5455 // YRI	170 // CEU /// 194 // CHB /// 178 // JPT /// 176 // YRI	YES	G // CEU /// G // CHB /// G // JPT /// G // YRI	0.2941 // CEU /// 0.1392 // CHB /// 0.0730 // JPT /// 0.4773 // YRI	607093 // Homocystinuria due to MTHFR deficiency // 236250 // UTR-3 /// 607093 // {Schizophrenia, susceptibility to} // 181500 // UTR-3 /// 607093 // {Vascular disease, susceptibility to} // --- // UTR-3 /// 607093 // {Neural tube defects, susceptibility to} // 601634 // UTR-3 /// 607093 // {Thromboembolism, susceptibility to} // 188050 // UTR-3	---
AX.39017109	1	0.60906489	0.07962	Affx-4645682	rs2184226	11847436	T	C	ENST00000433342 // intron // 0 // Hs.730573 // LOC100506310 // 100506310 // uncharacterized protein C1orf167-like /// ENST00000312793 // intron // 0 // Hs.730573 // LOC100506310 // 100506310 // uncharacterized protein C1orf167-like /// ENST00000444493 // intron // 0 // Hs.730573 // LOC100506310 // 100506310 // uncharacterized protein C1orf167-like /// ENST00000449278 // intron // 0 // Hs.730573 /…	20.8687 // D1S2667 // D1S2740 // --- // --- // deCODE /// 25.4476 // D1S2667 // D1S2834 // AFMA224WG9 // AFM321ZB9 // Marshfield /// 24.2048 // D1S2667 // D1S2740 // --- // --- // SLM1	0.9176 // 0.0824 // CEU /// 1.0000 // 0.0000 // CHB /// 1.0000 // 0.0000 // JPT /// 0.9489 // 0.0511 // YRI	0.1647 // CEU /// 0.0000 // CHB /// 0.0000 // JPT /// 0.1023 // YRI	170 // CEU /// 194 // CHB /// 178 // JPT /// 176 // YRI	YES	C // CEU /// C // CHB /// C // JPT /// C // YRI	0.0824 // CEU /// 0.0000 // CHB /// 0.0000 // JPT /// 0.0511 // YRI	607093 // Homocystinuria due to MTHFR deficiency // 236250 // UTR-3 /// 607093 // {Schizophrenia, susceptibility to} // 181500 // UTR-3 /// 607093 // {Vascular disease, susceptibility to} // --- // UTR-3 /// 607093 // {Neural tube defects, susceptibility to} // 601634 // UTR-3 /// 607093 // {Thromboembolism, susceptibility to} // 188050 // UTR-3	---
AX.29971959	1	0.21268124	0.08974	Affx-4645747	rs3820192	11847772	G	T	ENST00000475041 // exon // 0 // Hs.730573 // LOC100506310 // 100506310 // uncharacterized protein C1orf167-like /// ENST00000433342 // intron // 0 // Hs.730573 // LOC100506310 // 100506310 // uncharacterized protein C1orf167-like /// ENST00000312793 // intron // 0 // Hs.730573 // LOC100506310 // 100506310 // uncharacterized protein C1orf167-like /// ENST00000444493 // intron // 0 // Hs.730573 // …	20.8696 // D1S2667 // D1S2740 // --- // --- // deCODE /// 25.4483 // D1S2667 // D1S2834 // AFMA224WG9 // AFM321ZB9 // Marshfield /// 24.2084 // D1S2667 // D1S2740 // --- // --- // SLM1	0.1000 // 0.9000 // CEU /// 0.0928 // 0.9072 // CHB /// 0.1011 // 0.8989 // JPT /// 0.0568 // 0.9432 // YRI	0.1765 // CEU /// 0.1649 // CHB /// 0.1798 // JPT /// 0.1136 // YRI	170 // CEU /// 194 // CHB /// 178 // JPT /// 176 // YRI	---	T // CEU /// T // CHB /// T // JPT /// T // YRI	0.1000 // CEU /// 0.0928 // CHB /// 0.1011 // JPT /// 0.0568 // YRI	607093 // Homocystinuria due to MTHFR deficiency // 236250 // UTR-3 /// 607093 // {Schizophrenia, susceptibility to} // 181500 // UTR-3 /// 607093 // {Vascular disease, susceptibility to} // --- // UTR-3 /// 607093 // {Neural tube defects, susceptibility to} // 601634 // UTR-3 /// 607093 // {Thromboembolism, susceptibility to} // 188050 // UTR-3	---
AX.16545584	1	0.88472241	0.1209	Affx-4646018	rs72640221	11848972	G	A	ENST00000433342 // intron // 0 // Hs.730573 // LOC100506310 // 100506310 // uncharacterized protein C1orf167-like /// ENST00000312793 // intron // 0 // Hs.730573 // LOC100506310 // 100506310 // uncharacterized protein C1orf167-like /// ENST00000444493 // intron // 0 // Hs.730573 // LOC100506310 // 100506310 // uncharacterized protein C1orf167-like /// ENST00000449278 // intron // 0 // Hs.730573 /…	20.8729 // D1S2667 // D1S2740 // --- // --- // deCODE /// 25.4508 // D1S2667 // D1S2834 // AFMA224WG9 // AFM321ZB9 // Marshfield /// 24.2214 // D1S2667 // D1S2740 // --- // --- // SLM1	0.1000 // 0.9000 // CEU /// 0.0928 // 0.9072 // CHB /// 0.1011 // 0.8989 // JPT /// 0.1023 // 0.8977 // YRI	0.1765 // CEU /// 0.1649 // CHB /// 0.1798 // JPT /// 0.2045 // YRI	170 // CEU /// 194 // CHB /// 178 // JPT /// 176 // YRI	---	A // CEU /// A // CHB /// A // JPT /// A // YRI	0.1000 // CEU /// 0.0928 // CHB /// 0.1011 // JPT /// 0.1023 // YRI	607093 // Homocystinuria due to MTHFR deficiency // 236250 // UTR-3 /// 607093 // {Schizophrenia, susceptibility to} // 181500 // UTR-3 /// 607093 // {Vascular disease, susceptibility to} // --- // UTR-3 /// 607093 // {Neural tube defects, susceptibility to} // 601634 // UTR-3 /// 607093 // {Thromboembolism, susceptibility to} // 188050 // UTR-3	---
AX.39017207	1	0.05883654	0.4554	Affx-4646367	rs4846049	11850365	T	G	NM_005957 // UTR-3 // 0 // Hs.214142 // MTHFR // 4524 // methylenetetrahydrofolate reductase (NAD(P)H) /// ENST00000376592 // UTR-3 // 0 // Hs.214142 // MTHFR // 4524 // methylenetetrahydrofolate reductase (NAD(P)H) /// ENST00000376583 // UTR-3 // 0 // Hs.214142 // MTHFR // 4524 // methylenetetrahydrofolate reductase (NAD(P)H) /// ENST00000376590 // UTR-3 // 0 // Hs.214142 // MTHFR // 4524 // met…	20.8767 // D1S2667 // D1S2740 // --- // --- // deCODE /// 25.4538 // D1S2667 // D1S2834 // AFMA224WG9 // AFM321ZB9 // Marshfield /// 24.2365 // D1S2667 // D1S2740 // --- // --- // SLM1	0.3353 // 0.6647 // CEU /// 0.2320 // 0.7680 // CHB /// 0.1742 // 0.8258 // JPT /// 0.5398 // 0.4602 // YRI	0.4118 // CEU /// 0.4021 // CHB /// 0.3034 // JPT /// 0.4432 // YRI	170 // CEU /// 194 // CHB /// 178 // JPT /// 176 // YRI	YES	T // CEU /// T // CHB /// T // JPT /// G // YRI	0.3353 // CEU /// 0.2320 // CHB /// 0.1742 // JPT /// 0.4602 // YRI	607093 // Homocystinuria due to MTHFR deficiency // 236250 // UTR-3 /// 607093 // {Schizophrenia, susceptibility to} // 181500 // UTR-3 /// 607093 // {Vascular disease, susceptibility to} // --- // UTR-3 /// 607093 // {Neural tube defects, susceptibility to} // 601634 // UTR-3 /// 607093 // {Thromboembolism, susceptibility to} // 188050 // UTR-3	---
AX.39017291	1	1.58485965	0.1529	Affx-4646864	rs1476413	11852300	C	T	NM_005957 // intron // 0 // Hs.214142 // MTHFR // 4524 // methylenetetrahydrofolate reductase (NAD(P)H) /// ENST00000376592 // intron // 0 // Hs.214142 // MTHFR // 4524 // methylenetetrahydrofolate reductase (NAD(P)H) /// ENST00000376583 // intron // 0 // Hs.214142 // MTHFR // 4524 // methylenetetrahydrofolate reductase (NAD(P)H) /// ENST00000376590 // intron // 0 // Hs.214142 // MTHFR // 4524 //…	20.8820 // D1S2667 // D1S2740 // --- // --- // deCODE /// 25.4579 // D1S2667 // D1S2834 // AFMA224WG9 // AFM321ZB9 // Marshfield /// 24.2575 // D1S2667 // D1S2740 // --- // --- // SLM1	0.2765 // 0.7235 // CEU /// 0.2371 // 0.7629 // CHB /// 0.1910 // 0.8090 // JPT /// 0.1307 // 0.8693 // YRI	0.3412 // CEU /// 0.3918 // CHB /// 0.3146 // JPT /// 0.2614 // YRI	170 // CEU /// 194 // CHB /// 178 // JPT /// 176 // YRI	YES	T // CEU /// T // CHB /// T // JPT /// T // YRI	0.2765 // CEU /// 0.2371 // CHB /// 0.1910 // JPT /// 0.1307 // YRI	607093 // Homocystinuria due to MTHFR deficiency // 236250 // intron /// 607093 // {Schizophrenia, susceptibility to} // 181500 // intron /// 607093 // {Vascular disease, susceptibility to} // --- // intron /// 607093 // {Neural tube defects, susceptibility to} // 601634 // intron /// 607093 // {Thromboembolism, susceptibility to} // 188050 // intron	---
AX.29972371	1	0.24192118	0.172	Affx-4647025	rs4846050	11852969	T	C	NM_005957 // intron // 0 // Hs.214142 // MTHFR // 4524 // methylenetetrahydrofolate reductase (NAD(P)H) /// ENST00000376592 // intron // 0 // Hs.214142 // MTHFR // 4524 // methylenetetrahydrofolate reductase (NAD(P)H) /// ENST00000376583 // intron // 0 // Hs.214142 // MTHFR // 4524 // methylenetetrahydrofolate reductase (NAD(P)H) /// ENST00000376590 // intron // 0 // Hs.214142 // MTHFR // 4524 //…	20.8838 // D1S2667 // D1S2740 // --- // --- // deCODE /// 25.4593 // D1S2667 // D1S2834 // AFMA224WG9 // AFM321ZB9 // Marshfield /// 24.2647 // D1S2667 // D1S2740 // --- // --- // SLM1	0.0000 // 1.0000 // CEU /// 0.0000 // 1.0000 // CHB /// 0.0000 // 1.0000 // JPT /// 0.1364 // 0.8636 // YRI	0.0000 // CEU /// 0.0000 // CHB /// 0.0000 // JPT /// 0.2045 // YRI	170 // CEU /// 194 // CHB /// 178 // JPT /// 176 // YRI	---	T // CEU /// T // CHB /// T // JPT /// T // YRI	0.0000 // CEU /// 0.0000 // CHB /// 0.0000 // JPT /// 0.1364 // YRI	607093 // Homocystinuria due to MTHFR deficiency // 236250 // intron /// 607093 // {Schizophrenia, susceptibility to} // 181500 // intron /// 607093 // {Vascular disease, susceptibility to} // --- // intron /// 607093 // {Neural tube defects, susceptibility to} // 601634 // intron /// 607093 // {Thromboembolism, susceptibility to} // 188050 // intron	---
AX.39017355	1	0.40560745	0.3631	Affx-4647317	rs4846051	11854457	G	A	NM_005957 // synon // 0 // Hs.214142 // MTHFR // 4524 // methylenetetrahydrofolate reductase (NAD(P)H) /// ENST00000376592 // synon // 0 // Hs.214142 // MTHFR // 4524 // methylenetetrahydrofolate reductase (NAD(P)H) /// ENST00000376583 // synon // 0 // Hs.214142 // MTHFR // 4524 // methylenetetrahydrofolate reductase (NAD(P)H) /// ENST00000376590 // synon // 0 // Hs.214142 // MTHFR // 4524 // met…	20.8879 // D1S2667 // D1S2740 // --- // --- // deCODE /// 25.4625 // D1S2667 // D1S2834 // AFMA224WG9 // AFM321ZB9 // Marshfield /// 24.2808 // D1S2667 // D1S2740 // --- // --- // SLM1	1.0000 // 0.0000 // CEU /// 1.0000 // 0.0000 // CHB /// 1.0000 // 0.0000 // JPT /// 0.6080 // 0.3920 // YRI	0.0000 // CEU /// 0.0000 // CHB /// 0.0000 // JPT /// 0.4886 // YRI	170 // CEU /// 194 // CHB /// 178 // JPT /// 176 // YRI	YES	G // CEU /// G // CHB /// G // JPT /// G // YRI	0.0000 // CEU /// 0.0000 // CHB /// 0.0000 // JPT /// 0.3920 // YRI	607093 // Homocystinuria due to MTHFR deficiency // 236250 // synon /// 607093 // {Schizophrenia, susceptibility to} // 181500 // synon /// 607093 // {Vascular disease, susceptibility to} // --- // synon /// 607093 // {Neural tube defects, susceptibility to} // 601634 // synon /// 607093 // {Thromboembolism, susceptibility to} // 188050 // synon	---
AX.39017357	1	0.89414933	0.1561	Affx-4647323	rs1801131	11854476	T	G	NM_005957 // missense // 0 // Hs.214142 // MTHFR // 4524 // methylenetetrahydrofolate reductase (NAD(P)H) /// ENST00000376592 // missense // 0 // Hs.214142 // MTHFR // 4524 // methylenetetrahydrofolate reductase (NAD(P)H) /// ENST00000376583 // missense // 0 // Hs.214142 // MTHFR // 4524 // methylenetetrahydrofolate reductase (NAD(P)H) /// ENST00000376590 // missense // 0 // Hs.214142 // MTHFR //…	20.8880 // D1S2667 // D1S2740 // --- // --- // deCODE /// 25.4625 // D1S2667 // D1S2834 // AFMA224WG9 // AFM321ZB9 // Marshfield /// 24.2810 // D1S2667 // D1S2740 // --- // --- // SLM1	0.6765 // 0.3235 // CEU /// 0.7680 // 0.2320 // CHB /// 0.8258 // 0.1742 // JPT /// 0.8693 // 0.1307 // YRI	0.4118 // CEU /// 0.3814 // CHB /// 0.3034 // JPT /// 0.2614 // YRI	170 // CEU /// 194 // CHB /// 178 // JPT /// 176 // YRI	YES	G // CEU /// G // CHB /// G // JPT /// G // YRI	0.3235 // CEU /// 0.2320 // CHB /// 0.1742 // JPT /// 0.1307 // YRI	607093 // Homocystinuria due to MTHFR deficiency // 236250 // missense /// 607093 // {Schizophrenia, susceptibility to} // 181500 // missense /// 607093 // {Vascular disease, susceptibility to} // --- // missense /// 607093 // {Neural tube defects, susceptibility to} // 601634 // missense /// 607093 // {Thromboembolism, susceptibility to} // 188050 // missense	---
AX.39017377	1	0.43723146	0.09873	Affx-4647428	rs2066462	11854896	G	A	NM_005957 // synon // 0 // Hs.214142 // MTHFR // 4524 // methylenetetrahydrofolate reductase (NAD(P)H) /// ENST00000376592 // synon // 0 // Hs.214142 // MTHFR // 4524 // methylenetetrahydrofolate reductase (NAD(P)H) /// ENST00000376583 // synon // 0 // Hs.214142 // MTHFR // 4524 // methylenetetrahydrofolate reductase (NAD(P)H) /// ENST00000376590 // synon // 0 // Hs.214142 // MTHFR // 4524 // met…	20.8891 // D1S2667 // D1S2740 // --- // --- // deCODE /// 25.4634 // D1S2667 // D1S2834 // AFMA224WG9 // AFM321ZB9 // Marshfield /// 24.2856 // D1S2667 // D1S2740 // --- // --- // SLM1	0.1000 // 0.9000 // CEU /// 0.0876 // 0.9124 // CHB /// 0.1011 // 0.8989 // JPT /// 0.1023 // 0.8977 // YRI	0.1765 // CEU /// 0.1546 // CHB /// 0.1798 // JPT /// 0.2045 // YRI	170 // CEU /// 194 // CHB /// 178 // JPT /// 176 // YRI	YES	A // CEU /// A // CHB /// A // JPT /// A // YRI	0.1000 // CEU /// 0.0876 // CHB /// 0.1011 // JPT /// 0.1023 // YRI	607093 // Homocystinuria due to MTHFR deficiency // 236250 // synon /// 607093 // {Schizophrenia, susceptibility to} // 181500 // synon /// 607093 // {Vascular disease, susceptibility to} // --- // synon /// 607093 // {Neural tube defects, susceptibility to} // 601634 // synon /// 607093 // {Thromboembolism, susceptibility to} // 188050 // synon	---
AX.39017431	1	0.46167767	0.08917	Affx-4647770	rs1801133	11856378	G	A	NM_005957 // missense // 0 // Hs.214142 // MTHFR // 4524 // methylenetetrahydrofolate reductase (NAD(P)H) /// ENST00000376592 // missense // 0 // Hs.214142 // MTHFR // 4524 // methylenetetrahydrofolate reductase (NAD(P)H) /// ENST00000376583 // missense // 0 // Hs.214142 // MTHFR // 4524 // methylenetetrahydrofolate reductase (NAD(P)H) /// ENST00000376590 // missense // 0 // Hs.214142 // MTHFR //…	20.8932 // D1S2667 // D1S2740 // --- // --- // deCODE /// 25.4666 // D1S2667 // D1S2834 // AFMA224WG9 // AFM321ZB9 // Marshfield /// 24.3016 // D1S2667 // D1S2740 // --- // --- // SLM1	0.3118 // 0.6882 // CEU /// 0.4639 // 0.5361 // CHB /// 0.3764 // 0.6236 // JPT /// 0.1080 // 0.8920 // YRI	0.3882 // CEU /// 0.4948 // CHB /// 0.4607 // JPT /// 0.2159 // YRI	170 // CEU /// 194 // CHB /// 178 // JPT /// 176 // YRI	YES	A // CEU /// A // CHB /// A // JPT /// A // YRI	0.3118 // CEU /// 0.4639 // CHB /// 0.3764 // JPT /// 0.1080 // YRI	607093 // Homocystinuria due to MTHFR deficiency // 236250 // missense /// 607093 // {Schizophrenia, susceptibility to} // 181500 // missense /// 607093 // {Vascular disease, susceptibility to} // --- // missense /// 607093 // {Neural tube defects, susceptibility to} // 601634 // missense /// 607093 // {Thromboembolism, susceptibility to} // 188050 // missense	---
AX.39017493	1	0.2934529	0.1401	Affx-4648079	rs4846052	11857951	T	C	NM_005957 // intron // 0 // Hs.214142 // MTHFR // 4524 // methylenetetrahydrofolate reductase (NAD(P)H) /// ENST00000376592 // intron // 0 // Hs.214142 // MTHFR // 4524 // methylenetetrahydrofolate reductase (NAD(P)H) /// ENST00000376583 // intron // 0 // Hs.214142 // MTHFR // 4524 // methylenetetrahydrofolate reductase (NAD(P)H) /// ENST00000376590 // intron // 0 // Hs.214142 // MTHFR // 4524 //…	20.8975 // D1S2667 // D1S2740 // --- // --- // deCODE /// 25.4699 // D1S2667 // D1S2834 // AFMA224WG9 // AFM321ZB9 // Marshfield /// 24.3187 // D1S2667 // D1S2740 // --- // --- // SLM1	0.4235 // 0.5765 // CEU /// 0.2320 // 0.7680 // CHB /// 0.1854 // 0.8146 // JPT /// 0.8409 // 0.1591 // YRI	0.5176 // CEU /// 0.3814 // CHB /// 0.3034 // JPT /// 0.2727 // YRI	170 // CEU /// 194 // CHB /// 178 // JPT /// 176 // YRI	YES	T // CEU /// T // CHB /// T // JPT /// C // YRI	0.4235 // CEU /// 0.2320 // CHB /// 0.1854 // JPT /// 0.1591 // YRI	607093 // Homocystinuria due to MTHFR deficiency // 236250 // intron /// 607093 // {Schizophrenia, susceptibility to} // 181500 // intron /// 607093 // {Vascular disease, susceptibility to} // --- // intron /// 607093 // {Neural tube defects, susceptibility to} // 601634 // intron /// 607093 // {Thromboembolism, susceptibility to} // 188050 // intron	---
AX.29972627	1	0.57659027	0.2325	Affx-4648102	rs17037388	11858036	A	G	NM_005957 // intron // 0 // Hs.214142 // MTHFR // 4524 // methylenetetrahydrofolate reductase (NAD(P)H) /// ENST00000376592 // intron // 0 // Hs.214142 // MTHFR // 4524 // methylenetetrahydrofolate reductase (NAD(P)H) /// ENST00000376583 // intron // 0 // Hs.214142 // MTHFR // 4524 // methylenetetrahydrofolate reductase (NAD(P)H) /// ENST00000376590 // intron // 0 // Hs.214142 // MTHFR // 4524 //…	20.8977 // D1S2667 // D1S2740 // --- // --- // deCODE /// 25.4701 // D1S2667 // D1S2834 // AFMA224WG9 // AFM321ZB9 // Marshfield /// 24.3196 // D1S2667 // D1S2740 // --- // --- // SLM1	0.8471 // 0.1529 // CEU /// 0.9124 // 0.0876 // CHB /// 0.8876 // 0.1124 // JPT /// 0.7500 // 0.2500 // YRI	0.2353 // CEU /// 0.1546 // CHB /// 0.2022 // JPT /// 0.3636 // YRI	170 // CEU /// 194 // CHB /// 178 // JPT /// 176 // YRI	---	G // CEU /// G // CHB /// G // JPT /// G // YRI	0.1529 // CEU /// 0.0876 // CHB /// 0.1124 // JPT /// 0.2500 // YRI	607093 // Homocystinuria due to MTHFR deficiency // 236250 // intron /// 607093 // {Schizophrenia, susceptibility to} // 181500 // intron /// 607093 // {Vascular disease, susceptibility to} // --- // intron /// 607093 // {Neural tube defects, susceptibility to} // 601634 // intron /// 607093 // {Thromboembolism, susceptibility to} // 188050 // intron	---
AX.39017505	1	0.22076437	0.0828	Affx-4648194	rs17421560	11858324	G	A	NM_005957 // intron // 0 // Hs.214142 // MTHFR // 4524 // methylenetetrahydrofolate reductase (NAD(P)H) /// ENST00000376592 // intron // 0 // Hs.214142 // MTHFR // 4524 // methylenetetrahydrofolate reductase (NAD(P)H) /// ENST00000376583 // intron // 0 // Hs.214142 // MTHFR // 4524 // methylenetetrahydrofolate reductase (NAD(P)H) /// ENST00000376590 // intron // 0 // Hs.214142 // MTHFR // 4524 //…	20.8985 // D1S2667 // D1S2740 // --- // --- // deCODE /// 25.4707 // D1S2667 // D1S2834 // AFMA224WG9 // AFM321ZB9 // Marshfield /// 24.3227 // D1S2667 // D1S2740 // --- // --- // SLM1	0.1000 // 0.9000 // CEU /// 0.0876 // 0.9124 // CHB /// 0.1011 // 0.8989 // JPT /// 0.0625 // 0.9375 // YRI	0.1765 // CEU /// 0.1546 // CHB /// 0.1798 // JPT /// 0.1250 // YRI	170 // CEU /// 194 // CHB /// 178 // JPT /// 176 // YRI	YES	A // CEU /// A // CHB /// A // JPT /// A // YRI	0.1000 // CEU /// 0.0876 // CHB /// 0.1011 // JPT /// 0.0625 // YRI	607093 // Homocystinuria due to MTHFR deficiency // 236250 // intron /// 607093 // {Schizophrenia, susceptibility to} // 181500 // intron /// 607093 // {Vascular disease, susceptibility to} // --- // intron /// 607093 // {Neural tube defects, susceptibility to} // 601634 // intron /// 607093 // {Thromboembolism, susceptibility to} // 188050 // intron	---
AX.29972753	1	0.91542372	0.1146	Affx-4648591	rs2066469	11860455	C	T	NM_005957 // intron // 0 // Hs.214142 // MTHFR // 4524 // methylenetetrahydrofolate reductase (NAD(P)H) /// ENST00000376592 // intron // 0 // Hs.214142 // MTHFR // 4524 // methylenetetrahydrofolate reductase (NAD(P)H) /// ENST00000376583 // intron // 0 // Hs.214142 // MTHFR // 4524 // methylenetetrahydrofolate reductase (NAD(P)H) /// ENST00000376590 // intron // 0 // Hs.214142 // MTHFR // 4524 //…	20.9044 // D1S2667 // D1S2740 // --- // --- // deCODE /// 25.4753 // D1S2667 // D1S2834 // AFMA224WG9 // AFM321ZB9 // Marshfield /// 24.3458 // D1S2667 // D1S2740 // --- // --- // SLM1	0.0000 // 1.0000 // CEU /// 0.0000 // 1.0000 // CHB /// 0.0000 // 1.0000 // JPT /// 0.1307 // 0.8693 // YRI	0.0000 // CEU /// 0.0000 // CHB /// 0.0000 // JPT /// 0.2614 // YRI	170 // CEU /// 194 // CHB /// 178 // JPT /// 176 // YRI	---	T // CEU /// T // CHB /// T // JPT /// T // YRI	0.0000 // CEU /// 0.0000 // CHB /// 0.0000 // JPT /// 0.1307 // YRI	607093 // Homocystinuria due to MTHFR deficiency // 236250 // intron /// 607093 // {Schizophrenia, susceptibility to} // 181500 // intron /// 607093 // {Vascular disease, susceptibility to} // --- // intron /// 607093 // {Neural tube defects, susceptibility to} // 601634 // intron /// 607093 // {Thromboembolism, susceptibility to} // 188050 // intron	---
AX.39017589	1	0.0681863	0.3217	Affx-4648643	rs7533315	11860683	T	C	NM_005957 // intron // 0 // Hs.214142 // MTHFR // 4524 // methylenetetrahydrofolate reductase (NAD(P)H) /// ENST00000376592 // intron // 0 // Hs.214142 // MTHFR // 4524 // methylenetetrahydrofolate reductase (NAD(P)H) /// ENST00000376583 // intron // 0 // Hs.214142 // MTHFR // 4524 // methylenetetrahydrofolate reductase (NAD(P)H) /// ENST00000376590 // intron // 0 // Hs.214142 // MTHFR // 4524 //…	20.9050 // D1S2667 // D1S2740 // --- // --- // deCODE /// 25.4758 // D1S2667 // D1S2834 // AFMA224WG9 // AFM321ZB9 // Marshfield /// 24.3483 // D1S2667 // D1S2740 // --- // --- // SLM1	0.2647 // 0.7353 // CEU /// 0.1443 // 0.8557 // CHB /// 0.0843 // 0.9157 // JPT /// 0.2727 // 0.7273 // YRI	0.4588 // CEU /// 0.2680 // CHB /// 0.1461 // JPT /// 0.3409 // YRI	170 // CEU /// 194 // CHB /// 178 // JPT /// 176 // YRI	YES	T // CEU /// T // CHB /// T // JPT /// T // YRI	0.2647 // CEU /// 0.1443 // CHB /// 0.0843 // JPT /// 0.2727 // YRI	607093 // Homocystinuria due to MTHFR deficiency // 236250 // intron /// 607093 // {Schizophrenia, susceptibility to} // 181500 // intron /// 607093 // {Vascular disease, susceptibility to} // --- // intron /// 607093 // {Neural tube defects, susceptibility to} // 601634 // intron /// 607093 // {Thromboembolism, susceptibility to} // 188050 // intron	---
AX.39017613	1	0.39437178	0.05732	Affx-4648816	rs45577937	11861664	G	A	NM_005957 // intron // 0 // Hs.214142 // MTHFR // 4524 // methylenetetrahydrofolate reductase (NAD(P)H) /// ENST00000376592 // intron // 0 // Hs.214142 // MTHFR // 4524 // methylenetetrahydrofolate reductase (NAD(P)H) /// ENST00000376583 // intron // 0 // Hs.214142 // MTHFR // 4524 // methylenetetrahydrofolate reductase (NAD(P)H) /// ENST00000376590 // intron // 0 // Hs.214142 // MTHFR // 4524 //…	20.9077 // D1S2667 // D1S2740 // --- // --- // deCODE /// 25.4779 // D1S2667 // D1S2834 // AFMA224WG9 // AFM321ZB9 // Marshfield /// 24.3589 // D1S2667 // D1S2740 // --- // --- // SLM1	0.0000 // 1.0000 // CEU /// 0.0000 // 1.0000 // CHB /// 0.0000 // 1.0000 // JPT /// 0.0568 // 0.9432 // YRI	0.0000 // CEU /// 0.0000 // CHB /// 0.0000 // JPT /// 0.1136 // YRI	170 // CEU /// 194 // CHB /// 178 // JPT /// 176 // YRI	---	A // CEU /// A // CHB /// A // JPT /// A // YRI	0.0000 // CEU /// 0.0000 // CHB /// 0.0000 // JPT /// 0.0568 // YRI	607093 // Homocystinuria due to MTHFR deficiency // 236250 // intron /// 607093 // {Schizophrenia, susceptibility to} // 181500 // intron /// 607093 // {Vascular disease, susceptibility to} // --- // intron /// 607093 // {Neural tube defects, susceptibility to} // 601634 // intron /// 607093 // {Thromboembolism, susceptibility to} // 188050 // intron	---
AX.39017629	1	1.05893601	0.02548	Affx-4648935	rs9651118	11862214	T	C	NM_005957 // intron // 0 // Hs.214142 // MTHFR // 4524 // methylenetetrahydrofolate reductase (NAD(P)H) /// ENST00000376592 // intron // 0 // Hs.214142 // MTHFR // 4524 // methylenetetrahydrofolate reductase (NAD(P)H) /// ENST00000376583 // intron // 0 // Hs.214142 // MTHFR // 4524 // methylenetetrahydrofolate reductase (NAD(P)H) /// ENST00000376590 // intron // 0 // Hs.214142 // MTHFR // 4524 //…	20.9092 // D1S2667 // D1S2740 // --- // --- // deCODE /// 25.4790 // D1S2667 // D1S2834 // AFMA224WG9 // AFM321ZB9 // Marshfield /// 24.3649 // D1S2667 // D1S2740 // --- // --- // SLM1	0.7647 // 0.2353 // CEU /// 0.7165 // 0.2835 // CHB /// 0.5955 // 0.4045 // JPT /// 1.0000 // 0.0000 // YRI	0.3529 // CEU /// 0.3402 // CHB /// 0.4719 // JPT /// 0.0000 // YRI	170 // CEU /// 194 // CHB /// 178 // JPT /// 176 // YRI	YES	C // CEU /// C // CHB /// C // JPT /// C // YRI	0.2353 // CEU /// 0.2835 // CHB /// 0.4045 // JPT /// 0.0000 // YRI	607093 // Homocystinuria due to MTHFR deficiency // 236250 // intron /// 607093 // {Schizophrenia, susceptibility to} // 181500 // intron /// 607093 // {Vascular disease, susceptibility to} // --- // intron /// 607093 // {Neural tube defects, susceptibility to} // 601634 // intron /// 607093 // {Thromboembolism, susceptibility to} // 188050 // intron	---
AX.29972847	1	0	0.02885	Affx-4648965	rs111541538	11862338	C	G	NM_005957 // intron // 0 // Hs.214142 // MTHFR // 4524 // methylenetetrahydrofolate reductase (NAD(P)H) /// ENST00000376592 // intron // 0 // Hs.214142 // MTHFR // 4524 // methylenetetrahydrofolate reductase (NAD(P)H) /// ENST00000376583 // intron // 0 // Hs.214142 // MTHFR // 4524 // methylenetetrahydrofolate reductase (NAD(P)H) /// ENST00000376590 // intron // 0 // Hs.214142 // MTHFR // 4524 //…	20.9095 // D1S2667 // D1S2740 // --- // --- // deCODE /// 25.4793 // D1S2667 // D1S2834 // AFMA224WG9 // AFM321ZB9 // Marshfield /// 24.3662 // D1S2667 // D1S2740 // --- // --- // SLM1	1.0000 // 0.0000 // CEU /// 1.0000 // 0.0000 // CHB /// 1.0000 // 0.0000 // JPT /// 0.9489 // 0.0511 // YRI	0.0000 // CEU /// 0.0000 // CHB /// 0.0000 // JPT /// 0.1023 // YRI	170 // CEU /// 194 // CHB /// 178 // JPT /// 176 // YRI	---	G // CEU /// G // CHB /// G // JPT /// G // YRI	0.0000 // CEU /// 0.0000 // CHB /// 0.0000 // JPT /// 0.0511 // YRI	607093 // Homocystinuria due to MTHFR deficiency // 236250 // intron /// 607093 // {Schizophrenia, susceptibility to} // 181500 // intron /// 607093 // {Vascular disease, susceptibility to} // --- // intron /// 607093 // {Neural tube defects, susceptibility to} // 601634 // intron /// 607093 // {Thromboembolism, susceptibility to} // 188050 // intron	---
AX.39017641	1	0.15633128	0.1178	Affx-4649060	rs17367504	11862778	A	G	NM_005957 // intron // 0 // Hs.214142 // MTHFR // 4524 // methylenetetrahydrofolate reductase (NAD(P)H) /// ENST00000376592 // intron // 0 // Hs.214142 // MTHFR // 4524 // methylenetetrahydrofolate reductase (NAD(P)H) /// ENST00000376583 // intron // 0 // Hs.214142 // MTHFR // 4524 // methylenetetrahydrofolate reductase (NAD(P)H) /// ENST00000376590 // intron // 0 // Hs.214142 // MTHFR // 4524 //…	20.9107 // D1S2667 // D1S2740 // --- // --- // deCODE /// 25.4802 // D1S2667 // D1S2834 // AFMA224WG9 // AFM321ZB9 // Marshfield /// 24.3710 // D1S2667 // D1S2740 // --- // --- // SLM1	0.8529 // 0.1471 // CEU /// 0.9021 // 0.0979 // CHB /// 0.8989 // 0.1011 // JPT /// 0.9091 // 0.0909 // YRI	0.2235 // CEU /// 0.1546 // CHB /// 0.1798 // JPT /// 0.1818 // YRI	170 // CEU /// 194 // CHB /// 178 // JPT /// 176 // YRI	YES	G // CEU /// G // CHB /// G // JPT /// G // YRI	0.1471 // CEU /// 0.0979 // CHB /// 0.1011 // JPT /// 0.0909 // YRI	607093 // Homocystinuria due to MTHFR deficiency // 236250 // intron /// 607093 // {Schizophrenia, susceptibility to} // 181500 // intron /// 607093 // {Vascular disease, susceptibility to} // --- // intron /// 607093 // {Neural tube defects, susceptibility to} // 601634 // intron /// 607093 // {Thromboembolism, susceptibility to} // 188050 // intron	---
AX.39017649	1	0.22170401	0.08013	Affx-4649111	rs2066470	11863057	G	A	NM_005957 // synon // 0 // Hs.214142 // MTHFR // 4524 // methylenetetrahydrofolate reductase (NAD(P)H) /// ENST00000376592 // synon // 0 // Hs.214142 // MTHFR // 4524 // methylenetetrahydrofolate reductase (NAD(P)H) /// ENST00000376583 // synon // 0 // Hs.214142 // MTHFR // 4524 // methylenetetrahydrofolate reductase (NAD(P)H) /// ENST00000376590 // synon // 0 // Hs.214142 // MTHFR // 4524 // met…	20.9115 // D1S2667 // D1S2740 // --- // --- // deCODE /// 25.4808 // D1S2667 // D1S2834 // AFMA224WG9 // AFM321ZB9 // Marshfield /// 24.3740 // D1S2667 // D1S2740 // --- // --- // SLM1	0.0941 // 0.9059 // CEU /// 0.0979 // 0.9021 // CHB /// 0.1011 // 0.8989 // JPT /// 0.0568 // 0.9432 // YRI	0.1647 // CEU /// 0.1546 // CHB /// 0.1798 // JPT /// 0.1136 // YRI	170 // CEU /// 194 // CHB /// 178 // JPT /// 176 // YRI	YES	A // CEU /// A // CHB /// A // JPT /// A // YRI	0.0941 // CEU /// 0.0979 // CHB /// 0.1011 // JPT /// 0.0568 // YRI	607093 // Homocystinuria due to MTHFR deficiency // 236250 // synon /// 607093 // {Schizophrenia, susceptibility to} // 181500 // synon /// 607093 // {Vascular disease, susceptibility to} // --- // synon /// 607093 // {Neural tube defects, susceptibility to} // 601634 // synon /// 607093 // {Thromboembolism, susceptibility to} // 188050 // synon	---
AX.39017655	1	0.17966716	0.1019	Affx-4649185	rs17037404	11863277	G	A	NM_005957 // intron // 0 // Hs.214142 // MTHFR // 4524 // methylenetetrahydrofolate reductase (NAD(P)H) /// ENST00000376583 // intron // 0 // Hs.214142 // MTHFR // 4524 // methylenetetrahydrofolate reductase (NAD(P)H) /// ENST00000376590 // intron // 0 // Hs.214142 // MTHFR // 4524 // methylenetetrahydrofolate reductase (NAD(P)H) /// ENST00000376585 // intron // 0 // Hs.214142 // MTHFR // 4524 //…	20.9121 // D1S2667 // D1S2740 // --- // --- // deCODE /// 25.4813 // D1S2667 // D1S2834 // AFMA224WG9 // AFM321ZB9 // Marshfield /// 24.3764 // D1S2667 // D1S2740 // --- // --- // SLM1	0.0000 // 1.0000 // CEU /// 0.0000 // 1.0000 // CHB /// 0.0000 // 1.0000 // JPT /// 0.1136 // 0.8864 // YRI	0.0000 // CEU /// 0.0000 // CHB /// 0.0000 // JPT /// 0.2045 // YRI	170 // CEU /// 194 // CHB /// 178 // JPT /// 176 // YRI	YES	A // CEU /// A // CHB /// A // JPT /// A // YRI	0.0000 // CEU /// 0.0000 // CHB /// 0.0000 // JPT /// 0.1136 // YRI	607093 // Homocystinuria due to MTHFR deficiency // 236250 // intron /// 607093 // {Schizophrenia, susceptibility to} // 181500 // intron /// 607093 // {Vascular disease, susceptibility to} // --- // intron /// 607093 // {Neural tube defects, susceptibility to} // 601634 // intron /// 607093 // {Thromboembolism, susceptibility to} // 188050 // intron /// 607093 // Homocystinuria due to MTHFR defi…	---
AX.39017687	1	0.27376195	0.1465	Affx-4649482	rs3753584	11864586	T	C	NM_005957 // intron // 0 // Hs.214142 // MTHFR // 4524 // methylenetetrahydrofolate reductase (NAD(P)H) /// ENST00000376590 // intron // 0 // Hs.214142 // MTHFR // 4524 // methylenetetrahydrofolate reductase (NAD(P)H) /// ENST00000418034 // intron // 0 // Hs.214142 // MTHFR // 4524 // methylenetetrahydrofolate reductase (NAD(P)H) /// ENST00000413656 // intron // 0 // Hs.214142 // MTHFR // 4524 //…	20.9157 // D1S2667 // D1S2740 // --- // --- // deCODE /// 25.4841 // D1S2667 // D1S2834 // AFMA224WG9 // AFM321ZB9 // Marshfield /// 24.3906 // D1S2667 // D1S2740 // --- // --- // SLM1	0.8471 // 0.1529 // CEU /// 0.9021 // 0.0979 // CHB /// 0.8989 // 0.1011 // JPT /// 0.8750 // 0.1250 // YRI	0.2353 // CEU /// 0.1546 // CHB /// 0.1798 // JPT /// 0.2500 // YRI	170 // CEU /// 194 // CHB /// 178 // JPT /// 176 // YRI	YES	C // CEU /// C // CHB /// C // JPT /// C // YRI	0.1529 // CEU /// 0.0979 // CHB /// 0.1011 // JPT /// 0.1250 // YRI	607093 // Homocystinuria due to MTHFR deficiency // 236250 // intron /// 607093 // {Schizophrenia, susceptibility to} // 181500 // intron /// 607093 // {Vascular disease, susceptibility to} // --- // intron /// 607093 // {Neural tube defects, susceptibility to} // 601634 // intron /// 607093 // {Thromboembolism, susceptibility to} // 188050 // intron /// 607093 // Homocystinuria due to MTHFR defi…	---
AX.39017797	1	0	0.1178	Affx-4650291	rs17037420	11867816	A	G	NM_001286 // intron // 0 // Hs.193043 // CLCN6 // 1185 // chloride channel, voltage-sensitive 6 /// NM_001256959 // intron // 0 // Hs.193043 // CLCN6 // 1185 // chloride channel, voltage-sensitive 6 /// NR_046428 // intron // 0 // --- // CLCN6 // 1185 // chloride channel, voltage-sensitive 6 /// ENST00000312413 // intron // 0 // Hs.193043 // CLCN6 // 1185 // chloride channel, voltage-sensitive 6 …	20.9246 // D1S2667 // D1S2740 // --- // --- // deCODE /// 25.4910 // D1S2667 // D1S2834 // AFMA224WG9 // AFM321ZB9 // Marshfield /// 24.4256 // D1S2667 // D1S2740 // --- // --- // SLM1	1.0000 // 0.0000 // CEU /// 1.0000 // 0.0000 // CHB /// 1.0000 // 0.0000 // JPT /// 0.8693 // 0.1307 // YRI	0.0000 // CEU /// 0.0000 // CHB /// 0.0000 // JPT /// 0.2386 // YRI	170 // CEU /// 194 // CHB /// 178 // JPT /// 176 // YRI	YES	G // CEU /// G // CHB /// G // JPT /// G // YRI	0.0000 // CEU /// 0.0000 // CHB /// 0.0000 // JPT /// 0.1307 // YRI	---	---
AX.29973277	1	0	0.06051	Affx-4650748	rs12122443	11870241	T	C	NM_001286 // intron // 0 // Hs.193043 // CLCN6 // 1185 // chloride channel, voltage-sensitive 6 /// NM_001256959 // intron // 0 // Hs.193043 // CLCN6 // 1185 // chloride channel, voltage-sensitive 6 /// NR_046428 // intron // 0 // --- // CLCN6 // 1185 // chloride channel, voltage-sensitive 6 /// ENST00000312413 // intron // 0 // Hs.193043 // CLCN6 // 1185 // chloride channel, voltage-sensitive 6 …	20.9312 // D1S2667 // D1S2740 // --- // --- // deCODE /// 25.4961 // D1S2667 // D1S2834 // AFMA224WG9 // AFM321ZB9 // Marshfield /// 24.4518 // D1S2667 // D1S2740 // --- // --- // SLM1	0.9235 // 0.0765 // CEU /// 1.0000 // 0.0000 // CHB /// 1.0000 // 0.0000 // JPT /// 0.8920 // 0.1080 // YRI	0.1294 // CEU /// 0.0000 // CHB /// 0.0000 // JPT /// 0.2159 // YRI	170 // CEU /// 194 // CHB /// 178 // JPT /// 176 // YRI	---	C // CEU /// C // CHB /// C // JPT /// C // YRI	0.0765 // CEU /// 0.0000 // CHB /// 0.0000 // JPT /// 0.1080 // YRI	---	---
AX.29973481	1	0	0.1083	Affx-4651369	rs72640253	11873055	C	T	NM_001286 // intron // 0 // Hs.193043 // CLCN6 // 1185 // chloride channel, voltage-sensitive 6 /// NM_001256959 // intron // 0 // Hs.193043 // CLCN6 // 1185 // chloride channel, voltage-sensitive 6 /// NR_046428 // intron // 0 // --- // CLCN6 // 1185 // chloride channel, voltage-sensitive 6 /// ENST00000312413 // intron // 0 // Hs.193043 // CLCN6 // 1185 // chloride channel, voltage-sensitive 6 …	20.9389 // D1S2667 // D1S2740 // --- // --- // deCODE /// 25.5021 // D1S2667 // D1S2834 // AFMA224WG9 // AFM321ZB9 // Marshfield /// 24.4823 // D1S2667 // D1S2740 // --- // --- // SLM1	0.1000 // 0.9000 // CEU /// 0.0979 // 0.9021 // CHB /// 0.1011 // 0.8989 // JPT /// 0.0909 // 0.9091 // YRI	0.1765 // CEU /// 0.1546 // CHB /// 0.1798 // JPT /// 0.1818 // YRI	170 // CEU /// 194 // CHB /// 178 // JPT /// 176 // YRI	---	T // CEU /// T // CHB /// T // JPT /// T // YRI	0.1000 // CEU /// 0.0979 // CHB /// 0.1011 // JPT /// 0.0909 // YRI	---	---
AX.29973507	1	0	0.03185	Affx-4651435	rs114917281	11873382	A	T	NM_001286 // intron // 0 // Hs.193043 // CLCN6 // 1185 // chloride channel, voltage-sensitive 6 /// NM_001256959 // intron // 0 // Hs.193043 // CLCN6 // 1185 // chloride channel, voltage-sensitive 6 /// NR_046428 // intron // 0 // --- // CLCN6 // 1185 // chloride channel, voltage-sensitive 6 /// ENST00000312413 // intron // 0 // Hs.193043 // CLCN6 // 1185 // chloride channel, voltage-sensitive 6 …	20.9398 // D1S2667 // D1S2740 // --- // --- // deCODE /// 25.5028 // D1S2667 // D1S2834 // AFMA224WG9 // AFM321ZB9 // Marshfield /// 24.4858 // D1S2667 // D1S2740 // --- // --- // SLM1	1.0000 // 0.0000 // CEU /// 1.0000 // 0.0000 // CHB /// 1.0000 // 0.0000 // JPT /// 0.9432 // 0.0568 // YRI	0.0000 // CEU /// 0.0000 // CHB /// 0.0000 // JPT /// 0.1136 // YRI	170 // CEU /// 194 // CHB /// 178 // JPT /// 176 // YRI	---	T // CEU /// T // CHB /// T // JPT /// T // YRI	0.0000 // CEU /// 0.0000 // CHB /// 0.0000 // JPT /// 0.0568 // YRI	---	---
AX.11363246	1	0.25173443	0.2834	Affx-4652958	rs2050265	11879699	A	G	NM_001286 // intron // 0 // Hs.193043 // CLCN6 // 1185 // chloride channel, voltage-sensitive 6 /// NM_001256959 // intron // 0 // Hs.193043 // CLCN6 // 1185 // chloride channel, voltage-sensitive 6 /// NR_046428 // intron // 0 // --- // CLCN6 // 1185 // chloride channel, voltage-sensitive 6 /// ENST00000312413 // intron // 0 // Hs.193043 // CLCN6 // 1185 // chloride channel, voltage-sensitive 6 …	20.9571 // D1S2667 // D1S2740 // --- // --- // deCODE /// 25.5163 // D1S2667 // D1S2834 // AFMA224WG9 // AFM321ZB9 // Marshfield /// 24.5543 // D1S2667 // D1S2740 // --- // --- // SLM1	0.8471 // 0.1529 // CEU /// 0.9021 // 0.0979 // CHB /// 0.8989 // 0.1011 // JPT /// 0.7386 // 0.2614 // YRI	0.2353 // CEU /// 0.1546 // CHB /// 0.1798 // JPT /// 0.4091 // YRI	170 // CEU /// 194 // CHB /// 178 // JPT /// 176 // YRI	YES	G // CEU /// G // CHB /// G // JPT /// G // YRI	0.1529 // CEU /// 0.0979 // CHB /// 0.1011 // JPT /// 0.2614 // YRI	---	---
AX.12512892	1	0.2934529	0.1401	Affx-4655068	rs198401	11888384	A	G	NM_001286 // intron // 0 // Hs.193043 // CLCN6 // 1185 // chloride channel, voltage-sensitive 6 /// NM_001256959 // intron // 0 // Hs.193043 // CLCN6 // 1185 // chloride channel, voltage-sensitive 6 /// NR_046428 // intron // 0 // --- // CLCN6 // 1185 // chloride channel, voltage-sensitive 6 /// ENST00000312413 // intron // 0 // Hs.193043 // CLCN6 // 1185 // chloride channel, voltage-sensitive 6 …	20.9810 // D1S2667 // D1S2740 // --- // --- // deCODE /// 25.5347 // D1S2667 // D1S2834 // AFMA224WG9 // AFM321ZB9 // Marshfield /// 24.6483 // D1S2667 // D1S2740 // --- // --- // SLM1	0.5588 // 0.4412 // CEU /// 0.7629 // 0.2371 // CHB /// 0.8146 // 0.1854 // JPT /// 0.1420 // 0.8580 // YRI	0.5059 // CEU /// 0.3918 // CHB /// 0.3034 // JPT /// 0.2614 // YRI	170 // CEU /// 194 // CHB /// 178 // JPT /// 176 // YRI	YES	G // CEU /// G // CHB /// G // JPT /// A // YRI	0.4412 // CEU /// 0.2371 // CHB /// 0.1854 // JPT /// 0.1420 // YRI	---	---
AX.39018689	1	0.48771594	0.4204	Affx-4655304	rs535107	11889468	A	G	NM_001286 // intron // 0 // Hs.193043 // CLCN6 // 1185 // chloride channel, voltage-sensitive 6 /// NM_001256959 // intron // 0 // Hs.193043 // CLCN6 // 1185 // chloride channel, voltage-sensitive 6 /// NR_046428 // intron // 0 // --- // CLCN6 // 1185 // chloride channel, voltage-sensitive 6 /// ENST00000312413 // intron // 0 // Hs.193043 // CLCN6 // 1185 // chloride channel, voltage-sensitive 6 …	20.9839 // D1S2667 // D1S2740 // --- // --- // deCODE /// 25.5371 // D1S2667 // D1S2834 // AFMA224WG9 // AFM321ZB9 // Marshfield /// 24.6601 // D1S2667 // D1S2740 // --- // --- // SLM1	0.5647 // 0.4353 // CEU /// 0.7577 // 0.2423 // CHB /// 0.8146 // 0.1854 // JPT /// 0.4886 // 0.5114 // YRI	0.5176 // CEU /// 0.3814 // CHB /// 0.3034 // JPT /// 0.5227 // YRI	170 // CEU /// 194 // CHB /// 178 // JPT /// 176 // YRI	YES	G // CEU /// G // CHB /// G // JPT /// A // YRI	0.4353 // CEU /// 0.2423 // CHB /// 0.1854 // JPT /// 0.4886 // YRI	---	---
AX.11357671	1	0.07262964	0.2834	Affx-4657399	rs198403	11896654	G	A	NM_001286 // intron // 0 // Hs.193043 // CLCN6 // 1185 // chloride channel, voltage-sensitive 6 /// NM_001256959 // intron // 0 // Hs.193043 // CLCN6 // 1185 // chloride channel, voltage-sensitive 6 /// NR_046428 // intron // 0 // --- // CLCN6 // 1185 // chloride channel, voltage-sensitive 6 /// ENST00000312413 // intron // 0 // Hs.193043 // CLCN6 // 1185 // chloride channel, voltage-sensitive 6 …	21.0036 // D1S2667 // D1S2740 // --- // --- // deCODE /// 25.5524 // D1S2667 // D1S2834 // AFMA224WG9 // AFM321ZB9 // Marshfield /// 24.7379 // D1S2667 // D1S2740 // --- // --- // SLM1	0.0941 // 0.9059 // CEU /// 0.0000 // 1.0000 // CHB /// 0.0112 // 0.9888 // JPT /// 0.2443 // 0.7557 // YRI	0.1647 // CEU /// 0.0000 // CHB /// 0.0225 // JPT /// 0.3295 // YRI	170 // CEU /// 194 // CHB /// 178 // JPT /// 176 // YRI	YES	A // CEU /// A // CHB /// A // JPT /// A // YRI	0.0941 // CEU /// 0.0000 // CHB /// 0.0112 // JPT /// 0.2443 // YRI	---	---
AX.11101177	1	1.09506817	0.1624	Affx-4658122	rs1023252	11899033	G	T	NM_001286 // intron // 0 // Hs.193043 // CLCN6 // 1185 // chloride channel, voltage-sensitive 6 /// NM_001256959 // intron // 0 // Hs.193043 // CLCN6 // 1185 // chloride channel, voltage-sensitive 6 /// NR_046428 // intron // 0 // --- // CLCN6 // 1185 // chloride channel, voltage-sensitive 6 /// ENST00000312413 // intron // 0 // Hs.193043 // CLCN6 // 1185 // chloride channel, voltage-sensitive 6 …	21.0102 // D1S2667 // D1S2740 // --- // --- // deCODE /// 25.5574 // D1S2667 // D1S2834 // AFMA224WG9 // AFM321ZB9 // Marshfield /// 24.7637 // D1S2667 // D1S2740 // --- // --- // SLM1	0.2765 // 0.7235 // CEU /// 0.2371 // 0.7629 // CHB /// 0.1742 // 0.8258 // JPT /// 0.1307 // 0.8693 // YRI	0.3647 // CEU /// 0.3918 // CHB /// 0.3034 // JPT /// 0.2614 // YRI	170 // CEU /// 194 // CHB /// 178 // JPT /// 176 // YRI	YES	T // CEU /// T // CHB /// T // JPT /// T // YRI	0.2765 // CEU /// 0.2371 // CHB /// 0.1742 // JPT /// 0.1307 // YRI	---	---
AX.16547321	1	0	0.05128	Affx-4658721	rs55773965	11901332	C	T	NR_046428 // exon // 0 // --- // CLCN6 // 1185 // chloride channel, voltage-sensitive 6 /// NR_037806 // intron // 0 // --- // NPPA-AS1 // 100379251 // NPPA antisense RNA 1 (non-protein coding) /// ENST00000446542 // intron // 0 // Hs.710015 // NPPA-AS1 // 100379251 // NPPA antisense RNA 1 (non-protein coding) /// NM_001286 // UTR-3 // 0 // Hs.193043 // CLCN6 // 1185 // chloride channel, voltage-…	21.0165 // D1S2667 // D1S2740 // --- // --- // deCODE /// 25.5623 // D1S2667 // D1S2834 // AFMA224WG9 // AFM321ZB9 // Marshfield /// 24.7886 // D1S2667 // D1S2740 // --- // --- // SLM1	0.0000 // 1.0000 // CEU /// 0.0000 // 1.0000 // CHB /// 0.0000 // 1.0000 // JPT /// 0.0909 // 0.9091 // YRI	0.0000 // CEU /// 0.0000 // CHB /// 0.0000 // JPT /// 0.1818 // YRI	170 // CEU /// 194 // CHB /// 178 // JPT /// 176 // YRI	---	T // CEU /// T // CHB /// T // JPT /// T // YRI	0.0000 // CEU /// 0.0000 // CHB /// 0.0000 // JPT /// 0.0909 // YRI	---	---
AX.39019239	1	0.06976435	0.3109	Affx-4659161	rs14078	11903010	G	A	NR_046428 // exon // 0 // --- // CLCN6 // 1185 // chloride channel, voltage-sensitive 6 /// NR_037806 // intron // 0 // --- // NPPA-AS1 // 100379251 // NPPA antisense RNA 1 (non-protein coding) /// ENST00000446542 // intron // 0 // Hs.710015 // NPPA-AS1 // 100379251 // NPPA antisense RNA 1 (non-protein coding) /// NM_001286 // UTR-3 // 0 // Hs.193043 // CLCN6 // 1185 // chloride channel, voltage-…	21.0211 // D1S2667 // D1S2740 // --- // --- // deCODE /// 25.5659 // D1S2667 // D1S2834 // AFMA224WG9 // AFM321ZB9 // Marshfield /// 24.8068 // D1S2667 // D1S2740 // --- // --- // SLM1	0.1471 // 0.8529 // CEU /// 0.0000 // 1.0000 // CHB /// 0.0112 // 0.9888 // JPT /// 0.3011 // 0.6989 // YRI	0.2471 // CEU /// 0.0000 // CHB /// 0.0225 // JPT /// 0.4432 // YRI	170 // CEU /// 194 // CHB /// 178 // JPT /// 176 // YRI	YES	A // CEU /// A // CHB /// A // JPT /// A // YRI	0.1471 // CEU /// 0.0000 // CHB /// 0.0112 // JPT /// 0.3011 // YRI	---	---
AX.16547451	1	0.13751083	0.1306	Affx-4659581	rs57127044	11904896	G	A	NR_037806 // intron // 0 // --- // NPPA-AS1 // 100379251 // NPPA antisense RNA 1 (non-protein coding) /// ENST00000446542 // intron // 0 // Hs.710015 // NPPA-AS1 // 100379251 // NPPA antisense RNA 1 (non-protein coding) /// ENST00000400892 // intron // 0 // Hs.710015 // NPPA-AS1 // 100379251 // NPPA antisense RNA 1 (non-protein coding)	21.0263 // D1S2667 // D1S2740 // --- // --- // deCODE /// 25.5699 // D1S2667 // D1S2834 // AFMA224WG9 // AFM321ZB9 // Marshfield /// 24.8272 // D1S2667 // D1S2740 // --- // --- // SLM1	0.0000 // 1.0000 // CEU /// 0.0000 // 1.0000 // CHB /// 0.0000 // 1.0000 // JPT /// 0.0852 // 0.9148 // YRI	0.0000 // CEU /// 0.0000 // CHB /// 0.0000 // JPT /// 0.1250 // YRI	170 // CEU /// 194 // CHB /// 178 // JPT /// 176 // YRI	---	A // CEU /// A // CHB /// A // JPT /// A // YRI	0.0000 // CEU /// 0.0000 // CHB /// 0.0000 // JPT /// 0.0852 // YRI	---	---
AX.16547517	1	0	0.4522	Affx-4659904	rs5067	11905981	A	G	NR_037806 // intron // 0 // --- // NPPA-AS1 // 100379251 // NPPA antisense RNA 1 (non-protein coding) /// ENST00000446542 // intron // 0 // Hs.710015 // NPPA-AS1 // 100379251 // NPPA antisense RNA 1 (non-protein coding) /// ENST00000400892 // intron // 0 // Hs.710015 // NPPA-AS1 // 100379251 // NPPA antisense RNA 1 (non-protein coding) /// NM_006172 // UTR-3 // 0 // Hs.75640 // NPPA // 4878 // na…	21.0292 // D1S2667 // D1S2740 // --- // --- // deCODE /// 25.5722 // D1S2667 // D1S2834 // AFMA224WG9 // AFM321ZB9 // Marshfield /// 24.8390 // D1S2667 // D1S2740 // --- // --- // SLM1	0.8412 // 0.1588 // CEU /// 1.0000 // 0.0000 // CHB /// 0.9888 // 0.0112 // JPT /// 0.5682 // 0.4318 // YRI	0.2706 // CEU /// 0.0000 // CHB /// 0.0225 // JPT /// 0.4318 // YRI	170 // CEU /// 194 // CHB /// 178 // JPT /// 176 // YRI	YES	G // CEU /// G // CHB /// G // JPT /// G // YRI	0.1588 // CEU /// 0.0000 // CHB /// 0.0112 // JPT /// 0.4318 // YRI	108780 // Atrial fibrillation, familial, 6 // 612201 // UTR-3	---
AX.29975813	1	0.20669865	0.09236	Affx-4660273	rs72639211	11907567	C	T	NR_037806 // exon // 0 // --- // NPPA-AS1 // 100379251 // NPPA antisense RNA 1 (non-protein coding) /// ENST00000446542 // exon // 0 // Hs.710015 // NPPA-AS1 // 100379251 // NPPA antisense RNA 1 (non-protein coding) /// NM_006172 // intron // 0 // Hs.75640 // NPPA // 4878 // natriuretic peptide A /// ENST00000400892 // intron // 0 // Hs.710015 // NPPA-AS1 // 100379251 // NPPA antisense RNA 1 (non…	21.0336 // D1S2667 // D1S2740 // --- // --- // deCODE /// 25.5756 // D1S2667 // D1S2834 // AFMA224WG9 // AFM321ZB9 // Marshfield /// 24.8561 // D1S2667 // D1S2740 // --- // --- // SLM1	0.0000 // 1.0000 // CEU /// 0.0000 // 1.0000 // CHB /// 0.0000 // 1.0000 // JPT /// 0.0909 // 0.9091 // YRI	0.0000 // CEU /// 0.0000 // CHB /// 0.0000 // JPT /// 0.1591 // YRI	170 // CEU /// 194 // CHB /// 178 // JPT /// 176 // YRI	---	T // CEU /// T // CHB /// T // JPT /// T // YRI	0.0000 // CEU /// 0.0000 // CHB /// 0.0000 // JPT /// 0.0909 // YRI	108780 // Atrial fibrillation, familial, 6 // 612201 // intron	---
AX.39019345	1	0.2350024	0.3185	Affx-4660283	rs5064	11907603	G	A	NR_037806 // exon // 0 // --- // NPPA-AS1 // 100379251 // NPPA antisense RNA 1 (non-protein coding) /// ENST00000446542 // exon // 0 // Hs.710015 // NPPA-AS1 // 100379251 // NPPA antisense RNA 1 (non-protein coding) /// NM_006172 // intron // 0 // Hs.75640 // NPPA // 4878 // natriuretic peptide A /// ENST00000400892 // intron // 0 // Hs.710015 // NPPA-AS1 // 100379251 // NPPA antisense RNA 1 (non…	21.0337 // D1S2667 // D1S2740 // --- // --- // deCODE /// 25.5757 // D1S2667 // D1S2834 // AFMA224WG9 // AFM321ZB9 // Marshfield /// 24.8565 // D1S2667 // D1S2740 // --- // --- // SLM1	0.0941 // 0.9059 // CEU /// 0.0000 // 1.0000 // CHB /// 0.0112 // 0.9888 // JPT /// 0.2955 // 0.7045 // YRI	0.1647 // CEU /// 0.0000 // CHB /// 0.0225 // JPT /// 0.3182 // YRI	170 // CEU /// 194 // CHB /// 178 // JPT /// 176 // YRI	YES	A // CEU /// A // CHB /// A // JPT /// A // YRI	0.0941 // CEU /// 0.0000 // CHB /// 0.0112 // JPT /// 0.2955 // YRI	108780 // Atrial fibrillation, familial, 6 // 612201 // intron	---
AX.39019375	1	1.02296266	0.06051	Affx-4660505	rs6695740	11908292	G	A	NM_002521 // downstream // 9229 // Hs.219140 // NPPB // 4879 // natriuretic peptide B /// NM_006172 // upstream // 452 // Hs.75640 // NPPA // 4878 // natriuretic peptide A /// ENST00000376476 // utr5-init // 0 // Hs.75640 // NPPA // 4878 // natriuretic peptide A	21.0356 // D1S2667 // D1S2740 // --- // --- // deCODE /// 25.5771 // D1S2667 // D1S2834 // AFMA224WG9 // AFM321ZB9 // Marshfield /// 24.8640 // D1S2667 // D1S2740 // --- // --- // SLM1	0.0118 // 0.9882 // CEU /// 0.0000 // 1.0000 // CHB /// 0.0000 // 1.0000 // JPT /// 0.0795 // 0.9205 // YRI	0.0235 // CEU /// 0.0000 // CHB /// 0.0000 // JPT /// 0.1591 // YRI	170 // CEU /// 194 // CHB /// 178 // JPT /// 176 // YRI	YES	A // CEU /// A // CHB /// A // JPT /// A // YRI	0.0118 // CEU /// 0.0000 // CHB /// 0.0000 // JPT /// 0.0795 // YRI	108780 // Atrial fibrillation, familial, 6 // 612201 // upstream /// 108780 // Atrial fibrillation, familial, 6 // 612201 // utr5-init	---
AX.39019435	1	0	0.1656	Affx-4660814	rs198372	11909514	G	A	NM_002521 // downstream // 8007 // Hs.219140 // NPPB // 4879 // natriuretic peptide B /// ENST00000376468 // downstream // 8007 // Hs.219140 // NPPB // 4879 // natriuretic peptide B /// NM_006172 // upstream // 1674 // Hs.75640 // NPPA // 4878 // natriuretic peptide A /// ENST00000376476 // upstream // 1112 // Hs.75640 // NPPA // 4878 // natriuretic peptide A	21.0389 // D1S2667 // D1S2740 // --- // --- // deCODE /// 25.5797 // D1S2667 // D1S2834 // AFMA224WG9 // AFM321ZB9 // Marshfield /// 24.8772 // D1S2667 // D1S2740 // --- // --- // SLM1	0.1118 // 0.8882 // CEU /// 0.0052 // 0.9948 // CHB /// 0.0056 // 0.9944 // JPT /// 0.1307 // 0.8693 // YRI	0.2000 // CEU /// 0.0103 // CHB /// 0.0112 // JPT /// 0.2386 // YRI	170 // CEU /// 194 // CHB /// 178 // JPT /// 176 // YRI	YES	A // CEU /// A // CHB /// A // JPT /// A // YRI	0.1118 // CEU /// 0.0052 // CHB /// 0.0056 // JPT /// 0.1307 // YRI	108780 // Atrial fibrillation, familial, 6 // 612201 // upstream /// 108780 // Atrial fibrillation, familial, 6 // 612201 // upstream	---
AX.39019471	1	0.43723146	0.09873	Affx-4660995	rs6694164	11910339	T	C	NM_002521 // downstream // 7182 // Hs.219140 // NPPB // 4879 // natriuretic peptide B /// ENST00000376468 // downstream // 7182 // Hs.219140 // NPPB // 4879 // natriuretic peptide B /// NM_006172 // upstream // 2499 // Hs.75640 // NPPA // 4878 // natriuretic peptide A /// ENST00000376476 // upstream // 1937 // Hs.75640 // NPPA // 4878 // natriuretic peptide A	21.0412 // D1S2667 // D1S2740 // --- // --- // deCODE /// 25.5815 // D1S2667 // D1S2834 // AFMA224WG9 // AFM321ZB9 // Marshfield /// 24.8862 // D1S2667 // D1S2740 // --- // --- // SLM1	1.0000 // 0.0000 // CEU /// 1.0000 // 0.0000 // CHB /// 1.0000 // 0.0000 // JPT /// 0.9034 // 0.0966 // YRI	0.0000 // CEU /// 0.0000 // CHB /// 0.0000 // JPT /// 0.1705 // YRI	170 // CEU /// 194 // CHB /// 178 // JPT /// 176 // YRI	YES	C // CEU /// C // CHB /// C // JPT /// C // YRI	0.0000 // CEU /// 0.0000 // CHB /// 0.0000 // JPT /// 0.0966 // YRI	108780 // Atrial fibrillation, familial, 6 // 612201 // upstream /// 108780 // Atrial fibrillation, familial, 6 // 612201 // upstream	---
AX.29975967	1	0	0.02866	Affx-4661029	rs55714388	11910462	A	C	NM_002521 // downstream // 7059 // Hs.219140 // NPPB // 4879 // natriuretic peptide B /// ENST00000376468 // downstream // 7059 // Hs.219140 // NPPB // 4879 // natriuretic peptide B /// NM_006172 // upstream // 2622 // Hs.75640 // NPPA // 4878 // natriuretic peptide A /// ENST00000376476 // upstream // 2060 // Hs.75640 // NPPA // 4878 // natriuretic peptide A	21.0415 // D1S2667 // D1S2740 // --- // --- // deCODE /// 25.5818 // D1S2667 // D1S2834 // AFMA224WG9 // AFM321ZB9 // Marshfield /// 24.8875 // D1S2667 // D1S2740 // --- // --- // SLM1	0.9059 // 0.0941 // CEU /// 0.9948 // 0.0052 // CHB /// 1.0000 // 0.0000 // JPT /// 1.0000 // 0.0000 // YRI	0.1882 // CEU /// 0.0103 // CHB /// 0.0000 // JPT /// 0.0000 // YRI	170 // CEU /// 194 // CHB /// 178 // JPT /// 176 // YRI	---	C // CEU /// C // CHB /// C // JPT /// C // YRI	0.0941 // CEU /// 0.0052 // CHB /// 0.0000 // JPT /// 0.0000 // YRI	108780 // Atrial fibrillation, familial, 6 // 612201 // upstream /// 108780 // Atrial fibrillation, familial, 6 // 612201 // upstream	---
AX.39019493	1	0.23047498	0.328	Affx-4661070	rs632793	11910677	A	G	NM_002521 // downstream // 6844 // Hs.219140 // NPPB // 4879 // natriuretic peptide B /// ENST00000376468 // downstream // 6844 // Hs.219140 // NPPB // 4879 // natriuretic peptide B /// NM_006172 // upstream // 2837 // Hs.75640 // NPPA // 4878 // natriuretic peptide A /// ENST00000376476 // upstream // 2275 // Hs.75640 // NPPA // 4878 // natriuretic peptide A	21.0421 // D1S2667 // D1S2740 // --- // --- // deCODE /// 25.5822 // D1S2667 // D1S2834 // AFMA224WG9 // AFM321ZB9 // Marshfield /// 24.8898 // D1S2667 // D1S2740 // --- // --- // SLM1	0.5941 // 0.4059 // CEU /// 0.7938 // 0.2062 // CHB /// 0.8989 // 0.1011 // JPT /// 0.3693 // 0.6307 // YRI	0.5059 // CEU /// 0.3505 // CHB /// 0.2022 // JPT /// 0.4659 // YRI	170 // CEU /// 194 // CHB /// 178 // JPT /// 176 // YRI	YES	G // CEU /// G // CHB /// G // JPT /// A // YRI	0.4059 // CEU /// 0.2062 // CHB /// 0.1011 // JPT /// 0.3693 // YRI	108780 // Atrial fibrillation, familial, 6 // 612201 // upstream /// 108780 // Atrial fibrillation, familial, 6 // 612201 // upstream	---
AX.11357637	1	0.4113922	0.3677	Affx-4661837	rs198375	11913757	T	C	NM_002521 // downstream // 3764 // Hs.219140 // NPPB // 4879 // natriuretic peptide B /// ENST00000376468 // downstream // 3764 // Hs.219140 // NPPB // 4879 // natriuretic peptide B /// NM_006172 // upstream // 5917 // Hs.75640 // NPPA // 4878 // natriuretic peptide A /// ENST00000376476 // upstream // 5355 // Hs.75640 // NPPA // 4878 // natriuretic peptide A	21.0506 // D1S2667 // D1S2740 // --- // --- // deCODE /// 25.5888 // D1S2667 // D1S2834 // AFMA224WG9 // AFM321ZB9 // Marshfield /// 24.9232 // D1S2667 // D1S2740 // --- // --- // SLM1	0.5941 // 0.4059 // CEU /// 0.7216 // 0.2784 // CHB /// 0.8820 // 0.1180 // JPT /// 0.4659 // 0.5341 // YRI	0.5059 // CEU /// 0.3918 // CHB /// 0.2360 // JPT /// 0.5455 // YRI	170 // CEU /// 194 // CHB /// 178 // JPT /// 176 // YRI	YES	C // CEU /// C // CHB /// C // JPT /// T // YRI	0.4059 // CEU /// 0.2784 // CHB /// 0.1180 // JPT /// 0.4659 // YRI	108780 // Atrial fibrillation, familial, 6 // 612201 // upstream /// 108780 // Atrial fibrillation, familial, 6 // 612201 // upstream	---
AX.11577244	1	0.21939469	0.1911	Affx-4662075	rs6668352	11914829	G	A	NM_002521 // downstream // 2692 // Hs.219140 // NPPB // 4879 // natriuretic peptide B /// ENST00000376468 // downstream // 2692 // Hs.219140 // NPPB // 4879 // natriuretic peptide B /// NM_006172 // upstream // 6989 // Hs.75640 // NPPA // 4878 // natriuretic peptide A /// ENST00000376476 // upstream // 6427 // Hs.75640 // NPPA // 4878 // natriuretic peptide A	21.0535 // D1S2667 // D1S2740 // --- // --- // deCODE /// 25.5911 // D1S2667 // D1S2834 // AFMA224WG9 // AFM321ZB9 // Marshfield /// 24.9348 // D1S2667 // D1S2740 // --- // --- // SLM1	0.3000 // 0.7000 // CEU /// 0.1753 // 0.8247 // CHB /// 0.1011 // 0.8989 // JPT /// 0.1477 // 0.8523 // YRI	0.4118 // CEU /// 0.3093 // CHB /// 0.2022 // JPT /// 0.2500 // YRI	170 // CEU /// 194 // CHB /// 178 // JPT /// 176 // YRI	YES	A // CEU /// A // CHB /// A // JPT /// A // YRI	0.3000 // CEU /// 0.1753 // CHB /// 0.1011 // JPT /// 0.1477 // YRI	108780 // Atrial fibrillation, familial, 6 // 612201 // upstream /// 108780 // Atrial fibrillation, familial, 6 // 612201 // upstream	---
AX.29976295	1	0.43557067	0.3312	Affx-4662442	rs549596	11916095	T	C	NM_002521 // downstream // 1426 // Hs.219140 // NPPB // 4879 // natriuretic peptide B /// ENST00000376468 // downstream // 1426 // Hs.219140 // NPPB // 4879 // natriuretic peptide B /// NM_006172 // upstream // 8255 // Hs.75640 // NPPA // 4878 // natriuretic peptide A /// ENST00000376476 // upstream // 7693 // Hs.75640 // NPPA // 4878 // natriuretic peptide A	21.0570 // D1S2667 // D1S2740 // --- // --- // deCODE /// 25.5938 // D1S2667 // D1S2834 // AFMA224WG9 // AFM321ZB9 // Marshfield /// 24.9485 // D1S2667 // D1S2740 // --- // --- // SLM1	0.5529 // 0.4471 // CEU /// 0.7887 // 0.2113 // CHB /// 0.8427 // 0.1573 // JPT /// 0.3352 // 0.6648 // YRI	0.5176 // CEU /// 0.3402 // CHB /// 0.2921 // JPT /// 0.5114 // YRI	170 // CEU /// 194 // CHB /// 178 // JPT /// 176 // YRI	---	C // CEU /// C // CHB /// C // JPT /// T // YRI	0.4471 // CEU /// 0.2113 // CHB /// 0.1573 // JPT /// 0.3352 // YRI	108780 // Atrial fibrillation, familial, 6 // 612201 // upstream /// 108780 // Atrial fibrillation, familial, 6 // 612201 // upstream	---
AX.12506508	1	0.53313238	0.2581	Affx-4663570	rs1800773	11920452	G	A	NM_138346 // downstream // 59193 // Hs.520094 // KIAA2013 // 90231 // KIAA2013 /// NM_002521 // upstream // 1460 // Hs.219140 // NPPB // 4879 // natriuretic peptide B /// ENST00000376468 // upstream // 1464 // Hs.219140 // NPPB // 4879 // natriuretic peptide B /// ENST00000438808 // upstream // 17375 // --- // --- // --- // ---	21.0689 // D1S2667 // D1S2740 // --- // --- // deCODE /// 25.6030 // D1S2667 // D1S2834 // AFMA224WG9 // AFM321ZB9 // Marshfield /// 24.9957 // D1S2667 // D1S2740 // --- // --- // SLM1	0.0294 // 0.9706 // CEU /// 0.0155 // 0.9845 // CHB /// 0.0281 // 0.9719 // JPT /// 0.2784 // 0.7216 // YRI	0.0588 // CEU /// 0.0309 // CHB /// 0.0562 // JPT /// 0.4659 // YRI	170 // CEU /// 194 // CHB /// 178 // JPT /// 176 // YRI	---	A // CEU /// A // CHB /// A // JPT /// A // YRI	0.0294 // CEU /// 0.0155 // CHB /// 0.0281 // JPT /// 0.2784 // YRI	---	---
AX.29976563	1	0	0.04459	Affx-4663627	rs78437731	11920704	T	G	NM_138346 // downstream // 58941 // Hs.520094 // KIAA2013 // 90231 // KIAA2013 /// NM_002521 // upstream // 1712 // Hs.219140 // NPPB // 4879 // natriuretic peptide B /// ENST00000376468 // upstream // 1716 // Hs.219140 // NPPB // 4879 // natriuretic peptide B /// ENST00000438808 // upstream // 17123 // --- // --- // --- // ---	21.0696 // D1S2667 // D1S2740 // --- // --- // deCODE /// 25.6036 // D1S2667 // D1S2834 // AFMA224WG9 // AFM321ZB9 // Marshfield /// 24.9985 // D1S2667 // D1S2740 // --- // --- // SLM1	1.0000 // 0.0000 // CEU /// 1.0000 // 0.0000 // CHB /// 1.0000 // 0.0000 // JPT /// 0.9375 // 0.0625 // YRI	0.0000 // CEU /// 0.0000 // CHB /// 0.0000 // JPT /// 0.1023 // YRI	170 // CEU /// 194 // CHB /// 178 // JPT /// 176 // YRI	---	G // CEU /// G // CHB /// G // JPT /// G // YRI	0.0000 // CEU /// 0.0000 // CHB /// 0.0000 // JPT /// 0.0625 // YRI	---	---
AX.29976585	1	0.31069114	0.2197	Affx-4663708	rs3753580	11921048	T	C	NM_138346 // downstream // 58597 // Hs.520094 // KIAA2013 // 90231 // KIAA2013 /// NM_002521 // upstream // 2056 // Hs.219140 // NPPB // 4879 // natriuretic peptide B /// ENST00000376468 // upstream // 2060 // Hs.219140 // NPPB // 4879 // natriuretic peptide B /// ENST00000438808 // upstream // 16779 // --- // --- // --- // ---	21.0704 // D1S2740 // D1S489 // --- // --- // deCODE /// 25.6043 // D1S2667 // D1S2834 // AFMA224WG9 // AFM321ZB9 // Marshfield /// 25.0002 // D1S2740 // --- // --- // 815107 // SLM1	0.7294 // 0.2706 // CEU /// 0.8093 // 0.1907 // CHB /// 0.8933 // 0.1067 // JPT /// 0.8239 // 0.1761 // YRI	0.5412 // CEU /// 0.3402 // CHB /// 0.2135 // JPT /// 0.2841 // YRI	170 // CEU /// 194 // CHB /// 178 // JPT /// 176 // YRI	---	C // CEU /// C // CHB /// C // JPT /// C // YRI	0.2706 // CEU /// 0.1907 // CHB /// 0.1067 // JPT /// 0.1761 // YRI	---	---
AX.16547965	1	0.07893811	0.25	Affx-4663752	rs12402363	11921243	A	G	NM_138346 // downstream // 58402 // Hs.520094 // KIAA2013 // 90231 // KIAA2013 /// NM_002521 // upstream // 2251 // Hs.219140 // NPPB // 4879 // natriuretic peptide B /// ENST00000376468 // upstream // 2255 // Hs.219140 // NPPB // 4879 // natriuretic peptide B /// ENST00000438808 // upstream // 16584 // --- // --- // --- // ---	21.0707 // D1S2740 // D1S489 // --- // --- // deCODE /// 25.6047 // D1S2667 // D1S2834 // AFMA224WG9 // AFM321ZB9 // Marshfield /// 25.0005 // D1S2740 // --- // --- // 815107 // SLM1	0.7059 // 0.2941 // CEU /// 0.7990 // 0.2010 // CHB /// 0.8933 // 0.1067 // JPT /// 0.8068 // 0.1932 // YRI	0.4000 // CEU /// 0.3608 // CHB /// 0.2135 // JPT /// 0.2273 // YRI	170 // CEU /// 194 // CHB /// 178 // JPT /// 176 // YRI	---	G // CEU /// G // CHB /// G // JPT /// G // YRI	0.2941 // CEU /// 0.2010 // CHB /// 0.1067 // JPT /// 0.1932 // YRI	---	---
AX.11577270	1	0.13065092	0.3917	Affx-4664038	rs6668659	11922298	T	G	NM_138346 // downstream // 57347 // Hs.520094 // KIAA2013 // 90231 // KIAA2013 /// NM_002521 // upstream // 3306 // Hs.219140 // NPPB // 4879 // natriuretic peptide B /// ENST00000376468 // upstream // 3310 // Hs.219140 // NPPB // 4879 // natriuretic peptide B /// ENST00000438808 // upstream // 15529 // --- // --- // --- // ---	21.0726 // D1S2740 // D1S489 // --- // --- // deCODE /// 25.6070 // D1S2667 // D1S2834 // AFMA224WG9 // AFM321ZB9 // Marshfield /// 25.0017 // D1S2740 // --- // --- // 815107 // SLM1	0.6588 // 0.3412 // CEU /// 0.7990 // 0.2010 // CHB /// 0.8820 // 0.1180 // JPT /// 0.6136 // 0.3864 // YRI	0.4471 // CEU /// 0.3402 // CHB /// 0.2360 // JPT /// 0.4318 // YRI	170 // CEU /// 194 // CHB /// 178 // JPT /// 176 // YRI	YES	G // CEU /// G // CHB /// G // JPT /// G // YRI	0.3412 // CEU /// 0.2010 // CHB /// 0.1180 // JPT /// 0.3864 // YRI	---	---
AX.29976799	1	0.69702006	0.1943	Affx-4664683	rs58120150	11925244	T	C	NM_138346 // downstream // 54401 // Hs.520094 // KIAA2013 // 90231 // KIAA2013 /// NM_002521 // upstream // 6252 // Hs.219140 // NPPB // 4879 // natriuretic peptide B /// ENST00000376468 // upstream // 6256 // Hs.219140 // NPPB // 4879 // natriuretic peptide B /// ENST00000438808 // upstream // 12583 // --- // --- // --- // ---	21.0780 // D1S2740 // D1S489 // --- // --- // deCODE /// 25.6132 // D1S2667 // D1S2834 // AFMA224WG9 // AFM321ZB9 // Marshfield /// 25.0051 // D1S2740 // --- // --- // 815107 // SLM1	0.9412 // 0.0588 // CEU /// 0.9175 // 0.0825 // CHB /// 0.9270 // 0.0730 // JPT /// 0.7784 // 0.2216 // YRI	0.0941 // CEU /// 0.1649 // CHB /// 0.1461 // JPT /// 0.3750 // YRI	170 // CEU /// 194 // CHB /// 178 // JPT /// 176 // YRI	---	C // CEU /// C // CHB /// C // JPT /// C // YRI	0.0588 // CEU /// 0.0825 // CHB /// 0.0730 // JPT /// 0.2216 // YRI	---	---
AX.11577713	1	0.65737996	0.3526	Affx-4664718	rs6676300	11925300	A	G	NM_138346 // downstream // 54345 // Hs.520094 // KIAA2013 // 90231 // KIAA2013 /// NM_002521 // upstream // 6308 // Hs.219140 // NPPB // 4879 // natriuretic peptide B /// ENST00000376468 // upstream // 6312 // Hs.219140 // NPPB // 4879 // natriuretic peptide B /// ENST00000438808 // upstream // 12527 // --- // --- // --- // ---	21.0781 // D1S2740 // D1S489 // --- // --- // deCODE /// 25.6134 // D1S2667 // D1S2834 // AFMA224WG9 // AFM321ZB9 // Marshfield /// 25.0051 // D1S2740 // --- // --- // 815107 // SLM1	0.6294 // 0.3706 // CEU /// 0.7938 // 0.2062 // CHB /// 0.8539 // 0.1461 // JPT /// 0.3466 // 0.6534 // YRI	0.4588 // CEU /// 0.3505 // CHB /// 0.2697 // JPT /// 0.5114 // YRI	170 // CEU /// 194 // CHB /// 178 // JPT /// 176 // YRI	YES	G // CEU /// G // CHB /// G // JPT /// A // YRI	0.3706 // CEU /// 0.2062 // CHB /// 0.1461 // JPT /// 0.3466 // YRI	---	---
AX.11243330	1	0.34910992	0.1975	Affx-4664861	rs1318408	11925781	A	G	NM_138346 // downstream // 53864 // Hs.520094 // KIAA2013 // 90231 // KIAA2013 /// NM_002521 // upstream // 6789 // Hs.219140 // NPPB // 4879 // natriuretic peptide B /// ENST00000376468 // upstream // 6793 // Hs.219140 // NPPB // 4879 // natriuretic peptide B /// ENST00000438808 // upstream // 12046 // --- // --- // --- // ---	21.0789 // D1S2740 // D1S489 // --- // --- // deCODE /// 25.6144 // D1S2667 // D1S2834 // AFMA224WG9 // AFM321ZB9 // Marshfield /// 25.0057 // D1S2740 // --- // --- // 815107 // SLM1	0.8941 // 0.1059 // CEU /// 0.9124 // 0.0876 // CHB /// 0.8933 // 0.1067 // JPT /// 0.7784 // 0.2216 // YRI	0.1647 // CEU /// 0.1546 // CHB /// 0.1910 // JPT /// 0.3750 // YRI	170 // CEU /// 194 // CHB /// 178 // JPT /// 176 // YRI	YES	G // CEU /// G // CHB /// G // JPT /// G // YRI	0.1059 // CEU /// 0.0876 // CHB /// 0.1067 // JPT /// 0.2216 // YRI	---	---
AX.16548107	1	0	0.0828	Affx-4665065	rs112397571	11926748	T	C	NM_138346 // downstream // 52897 // Hs.520094 // KIAA2013 // 90231 // KIAA2013 /// NM_002521 // upstream // 7756 // Hs.219140 // NPPB // 4879 // natriuretic peptide B /// ENST00000376468 // upstream // 7760 // Hs.219140 // NPPB // 4879 // natriuretic peptide B /// ENST00000438808 // upstream // 11079 // --- // --- // --- // ---	21.0807 // D1S2740 // D1S489 // --- // --- // deCODE /// 25.6164 // D1S2667 // D1S2834 // AFMA224WG9 // AFM321ZB9 // Marshfield /// 25.0068 // D1S2740 // --- // --- // 815107 // SLM1	1.0000 // 0.0000 // CEU /// 1.0000 // 0.0000 // CHB /// 1.0000 // 0.0000 // JPT /// 0.8920 // 0.1080 // YRI	0.0000 // CEU /// 0.0000 // CHB /// 0.0000 // JPT /// 0.1932 // YRI	170 // CEU /// 194 // CHB /// 178 // JPT /// 176 // YRI	---	C // CEU /// C // CHB /// C // JPT /// C // YRI	0.0000 // CEU /// 0.0000 // CHB /// 0.0000 // JPT /// 0.1080 // YRI	---	---
AX.39019867	1	0.32230182	0.1314	Affx-4665127	rs12562952	11927056	T	C	NM_138346 // downstream // 52589 // Hs.520094 // KIAA2013 // 90231 // KIAA2013 /// NM_002521 // upstream // 8064 // Hs.219140 // NPPB // 4879 // natriuretic peptide B /// ENST00000376468 // upstream // 8068 // Hs.219140 // NPPB // 4879 // natriuretic peptide B /// ENST00000438808 // upstream // 10771 // --- // --- // --- // ---	21.0812 // D1S2740 // D1S489 // --- // --- // deCODE /// 25.6171 // D1S2667 // D1S2834 // AFMA224WG9 // AFM321ZB9 // Marshfield /// 25.0071 // D1S2740 // --- // --- // 815107 // SLM1	0.9000 // 0.1000 // CEU /// 0.9124 // 0.0876 // CHB /// 0.8876 // 0.1124 // JPT /// 0.8693 // 0.1307 // YRI	0.1529 // CEU /// 0.1546 // CHB /// 0.2022 // JPT /// 0.2159 // YRI	170 // CEU /// 194 // CHB /// 178 // JPT /// 176 // YRI	YES	C // CEU /// C // CHB /// C // JPT /// C // YRI	0.1000 // CEU /// 0.0876 // CHB /// 0.1124 // JPT /// 0.1307 // YRI	---	---
AX.29976931	1	0	0.04459	Affx-4665294	rs34241762	11927825	C	T	NM_138346 // downstream // 51820 // Hs.520094 // KIAA2013 // 90231 // KIAA2013 /// NM_002521 // upstream // 8833 // Hs.219140 // NPPB // 4879 // natriuretic peptide B /// ENST00000376468 // upstream // 8837 // Hs.219140 // NPPB // 4879 // natriuretic peptide B /// ENST00000438808 // upstream // 10002 // --- // --- // --- // ---	21.0826 // D1S2740 // D1S489 // --- // --- // deCODE /// 25.6187 // D1S2667 // D1S2834 // AFMA224WG9 // AFM321ZB9 // Marshfield /// 25.0080 // D1S2740 // --- // --- // 815107 // SLM1	0.1000 // 0.9000 // CEU /// 0.0876 // 0.9124 // CHB /// 0.1124 // 0.8876 // JPT /// 0.0227 // 0.9773 // YRI	0.1529 // CEU /// 0.1546 // CHB /// 0.2022 // JPT /// 0.0455 // YRI	170 // CEU /// 194 // CHB /// 178 // JPT /// 176 // YRI	---	T // CEU /// T // CHB /// T // JPT /// T // YRI	0.1000 // CEU /// 0.0876 // CHB /// 0.1124 // JPT /// 0.0227 // YRI	---	---
AX.16548161	1	0.06524913	0.3471	Affx-4665501	---	11928819	T	C	NM_138346 // downstream // 50826 // Hs.520094 // KIAA2013 // 90231 // KIAA2013 /// NM_002521 // upstream // 9827 // Hs.219140 // NPPB // 4879 // natriuretic peptide B /// ENST00000376468 // upstream // 9831 // Hs.219140 // NPPB // 4879 // natriuretic peptide B /// ENST00000438808 // upstream // 9008 // --- // --- // --- // ---	21.0844 // D1S2740 // D1S489 // --- // --- // deCODE /// 25.6208 // D1S2667 // D1S2834 // AFMA224WG9 // AFM321ZB9 // Marshfield /// 25.0092 // D1S2740 // --- // --- // 815107 // SLM1	0.9176 // 0.0824 // CEU /// 0.9794 // 0.0206 // CHB /// 0.9607 // 0.0393 // JPT /// 0.5966 // 0.4034 // YRI	0.1412 // CEU /// 0.0412 // CHB /// 0.0787 // JPT /// 0.5795 // YRI	170 // CEU /// 194 // CHB /// 178 // JPT /// 176 // YRI	---	C // CEU /// C // CHB /// C // JPT /// C // YRI	0.0824 // CEU /// 0.0206 // CHB /// 0.0393 // JPT /// 0.4034 // YRI	---	---
AX.11092450	1	0	0.1815	Affx-4665502	rs1009591	11928830	T	C	NM_138346 // downstream // 50815 // Hs.520094 // KIAA2013 // 90231 // KIAA2013 /// NM_002521 // upstream // 9838 // Hs.219140 // NPPB // 4879 // natriuretic peptide B /// ENST00000376468 // upstream // 9842 // Hs.219140 // NPPB // 4879 // natriuretic peptide B /// ENST00000438808 // upstream // 8997 // --- // --- // --- // ---	21.0844 // D1S2740 // D1S489 // --- // --- // deCODE /// 25.6209 // D1S2667 // D1S2834 // AFMA224WG9 // AFM321ZB9 // Marshfield /// 25.0092 // D1S2740 // --- // --- // 815107 // SLM1	0.7706 // 0.2294 // CEU /// 0.8918 // 0.1082 // CHB /// 0.9663 // 0.0337 // JPT /// 0.8352 // 0.1648 // YRI	0.3412 // CEU /// 0.2165 // CHB /// 0.0674 // JPT /// 0.2841 // YRI	170 // CEU /// 194 // CHB /// 178 // JPT /// 176 // YRI	YES	C // CEU /// C // CHB /// C // JPT /// C // YRI	0.2294 // CEU /// 0.1082 // CHB /// 0.0337 // JPT /// 0.1648 // YRI	---	---
AX.39019905	1	0.063235	0.3631	Affx-4665508	rs11803049	11928895	G	A	NM_138346 // downstream // 50750 // Hs.520094 // KIAA2013 // 90231 // KIAA2013 /// NM_002521 // upstream // 9903 // Hs.219140 // NPPB // 4879 // natriuretic peptide B /// ENST00000376468 // upstream // 9907 // Hs.219140 // NPPB // 4879 // natriuretic peptide B /// ENST00000438808 // upstream // 8932 // --- // --- // --- // ---	21.0846 // D1S2740 // D1S489 // --- // --- // deCODE /// 25.6210 // D1S2667 // D1S2834 // AFMA224WG9 // AFM321ZB9 // Marshfield /// 25.0092 // D1S2740 // --- // --- // 815107 // SLM1	0.0882 // 0.9118 // CEU /// 0.0979 // 0.9021 // CHB /// 0.1292 // 0.8708 // JPT /// 0.4091 // 0.5909 // YRI	0.1294 // CEU /// 0.1959 // CHB /// 0.2360 // JPT /// 0.5909 // YRI	170 // CEU /// 194 // CHB /// 178 // JPT /// 176 // YRI	YES	A // CEU /// A // CHB /// A // JPT /// A // YRI	0.0882 // CEU /// 0.0979 // CHB /// 0.1292 // JPT /// 0.4091 // YRI	---	---
AX.29994257	1	0.59176003	0.2293	Affx-4741806	rs74053337	12215689	C	T	NM_152942 // downstream // 11425 // Hs.1314 // TNFRSF8 // 943 // tumor necrosis factor receptor superfamily, member 8 /// ENST00000479933 // downstream // 11425 // Hs.1314 // TNFRSF8 // 943 // tumor necrosis factor receptor superfamily, member 8 /// NM_001066 // upstream // 11371 // Hs.256278 // TNFRSF1B // 7133 // tumor necrosis factor receptor superfamily, member 1B /// ENST00000536782 // upstr…	21.3059 // D1S489 // D1S434 // --- // --- // deCODE /// 26.2317 // D1S2667 // D1S2834 // AFMA224WG9 // AFM321ZB9 // Marshfield /// 25.3387 // D1S2740 // --- // --- // 815107 // SLM1	0.0000 // 1.0000 // CEU /// 0.0000 // 1.0000 // CHB /// 0.0000 // 1.0000 // JPT /// 0.2443 // 0.7557 // YRI	0.0000 // CEU /// 0.0000 // CHB /// 0.0000 // JPT /// 0.3523 // YRI	170 // CEU /// 194 // CHB /// 178 // JPT /// 176 // YRI	---	T // CEU /// T // CHB /// T // JPT /// T // YRI	0.0000 // CEU /// 0.0000 // CHB /// 0.0000 // JPT /// 0.2443 // YRI	---	---
AX.39029549	1	0.83032557	0.328	Affx-4741934	rs1148460	12216488	A	C	NM_152942 // downstream // 12224 // Hs.1314 // TNFRSF8 // 943 // tumor necrosis factor receptor superfamily, member 8 /// ENST00000479933 // downstream // 12224 // Hs.1314 // TNFRSF8 // 943 // tumor necrosis factor receptor superfamily, member 8 /// NM_001066 // upstream // 10572 // Hs.256278 // TNFRSF1B // 7133 // tumor necrosis factor receptor superfamily, member 1B /// ENST00000536782 // upstr…	21.3059 // D1S489 // D1S434 // --- // --- // deCODE /// 26.2334 // D1S2667 // D1S2834 // AFMA224WG9 // AFM321ZB9 // Marshfield /// 25.3396 // D1S2740 // --- // --- // 815107 // SLM1	0.4824 // 0.5176 // CEU /// 0.7062 // 0.2938 // CHB /// 0.6404 // 0.3596 // JPT /// 0.7102 // 0.2898 // YRI	0.4941 // CEU /// 0.4433 // CHB /// 0.4944 // JPT /// 0.3977 // YRI	170 // CEU /// 194 // CHB /// 178 // JPT /// 176 // YRI	YES	A // CEU /// C // CHB /// C // JPT /// C // YRI	0.4824 // CEU /// 0.2938 // CHB /// 0.3596 // JPT /// 0.2898 // YRI	---	---
AX.29994315	1	0	0.04459	Affx-4742038	rs816063	12217140	C	T	NM_152942 // downstream // 12876 // Hs.1314 // TNFRSF8 // 943 // tumor necrosis factor receptor superfamily, member 8 /// ENST00000479933 // downstream // 12876 // Hs.1314 // TNFRSF8 // 943 // tumor necrosis factor receptor superfamily, member 8 /// NM_001066 // upstream // 9920 // Hs.256278 // TNFRSF1B // 7133 // tumor necrosis factor receptor superfamily, member 1B /// ENST00000536782 // upstre…	21.3060 // D1S489 // D1S434 // --- // --- // deCODE /// 26.2348 // D1S2667 // D1S2834 // AFMA224WG9 // AFM321ZB9 // Marshfield /// 25.3403 // D1S2740 // --- // --- // 815107 // SLM1	0.4588 // 0.5412 // CEU /// 0.2835 // 0.7165 // CHB /// 0.3539 // 0.6461 // JPT /// 0.0000 // 1.0000 // YRI	0.5176 // CEU /// 0.4433 // CHB /// 0.4831 // JPT /// 0.0000 // YRI	170 // CEU /// 194 // CHB /// 178 // JPT /// 176 // YRI	---	T // CEU /// T // CHB /// T // JPT /// T // YRI	0.4588 // CEU /// 0.2835 // CHB /// 0.3539 // JPT /// 0.0000 // YRI	---	---
AX.39029557	1	0.23425696	0.07372	Affx-4742067	rs12090330	12217296	C	T	NM_152942 // downstream // 13032 // Hs.1314 // TNFRSF8 // 943 // tumor necrosis factor receptor superfamily, member 8 /// ENST00000479933 // downstream // 13032 // Hs.1314 // TNFRSF8 // 943 // tumor necrosis factor receptor superfamily, member 8 /// NM_001066 // upstream // 9764 // Hs.256278 // TNFRSF1B // 7133 // tumor necrosis factor receptor superfamily, member 1B /// ENST00000536782 // upstre…	21.3060 // D1S489 // D1S434 // --- // --- // deCODE /// 26.2351 // D1S2667 // D1S2834 // AFMA224WG9 // AFM321ZB9 // Marshfield /// 25.3405 // D1S2740 // --- // --- // 815107 // SLM1	0.0000 // 1.0000 // CEU /// 0.0000 // 1.0000 // CHB /// 0.0000 // 1.0000 // JPT /// 0.0739 // 0.9261 // YRI	0.0000 // CEU /// 0.0000 // CHB /// 0.0000 // JPT /// 0.1477 // YRI	170 // CEU /// 194 // CHB /// 178 // JPT /// 176 // YRI	YES	T // CEU /// T // CHB /// T // JPT /// T // YRI	0.0000 // CEU /// 0.0000 // CHB /// 0.0000 // JPT /// 0.0739 // YRI	---	---
AX.29994327	1	0	0.02866	Affx-4742109	rs72863444	12217445	A	G	NM_152942 // downstream // 13181 // Hs.1314 // TNFRSF8 // 943 // tumor necrosis factor receptor superfamily, member 8 /// ENST00000479933 // downstream // 13181 // Hs.1314 // TNFRSF8 // 943 // tumor necrosis factor receptor superfamily, member 8 /// NM_001066 // upstream // 9615 // Hs.256278 // TNFRSF1B // 7133 // tumor necrosis factor receptor superfamily, member 1B /// ENST00000536782 // upstre…	21.3060 // D1S489 // D1S434 // --- // --- // deCODE /// 26.2354 // D1S2667 // D1S2834 // AFMA224WG9 // AFM321ZB9 // Marshfield /// 25.3407 // D1S2740 // --- // --- // 815107 // SLM1	1.0000 // 0.0000 // CEU /// 1.0000 // 0.0000 // CHB /// 1.0000 // 0.0000 // JPT /// 0.9489 // 0.0511 // YRI	0.0000 // CEU /// 0.0000 // CHB /// 0.0000 // JPT /// 0.1023 // YRI	170 // CEU /// 194 // CHB /// 178 // JPT /// 176 // YRI	---	G // CEU /// G // CHB /// G // JPT /// G // YRI	0.0000 // CEU /// 0.0000 // CHB /// 0.0000 // JPT /// 0.0511 // YRI	---	---
AX.29994377	1	0	0.1688	Affx-4742381	rs12093207	12219073	C	T	NM_152942 // downstream // 14809 // Hs.1314 // TNFRSF8 // 943 // tumor necrosis factor receptor superfamily, member 8 /// ENST00000479933 // downstream // 14809 // Hs.1314 // TNFRSF8 // 943 // tumor necrosis factor receptor superfamily, member 8 /// NM_001066 // upstream // 7987 // Hs.256278 // TNFRSF1B // 7133 // tumor necrosis factor receptor superfamily, member 1B /// ENST00000536782 // upstre…	21.3060 // D1S489 // D1S434 // --- // --- // deCODE /// 26.2389 // D1S2667 // D1S2834 // AFMA224WG9 // AFM321ZB9 // Marshfield /// 25.3425 // D1S2740 // --- // --- // 815107 // SLM1	0.0000 // 1.0000 // CEU /// 0.0000 // 1.0000 // CHB /// 0.0000 // 1.0000 // JPT /// 0.1875 // 0.8125 // YRI	0.0000 // CEU /// 0.0000 // CHB /// 0.0000 // JPT /// 0.2841 // YRI	170 // CEU /// 194 // CHB /// 178 // JPT /// 176 // YRI	---	T // CEU /// T // CHB /// T // JPT /// T // YRI	0.0000 // CEU /// 0.0000 // CHB /// 0.0000 // JPT /// 0.1875 // YRI	---	---
AX.39029601	1	0	0.06051	Affx-4742548	rs816060	12219910	A	G	NM_152942 // downstream // 15646 // Hs.1314 // TNFRSF8 // 943 // tumor necrosis factor receptor superfamily, member 8 /// ENST00000479933 // downstream // 15646 // Hs.1314 // TNFRSF8 // 943 // tumor necrosis factor receptor superfamily, member 8 /// NM_001066 // upstream // 7150 // Hs.256278 // TNFRSF1B // 7133 // tumor necrosis factor receptor superfamily, member 1B /// ENST00000536782 // upstre…	21.3060 // D1S489 // D1S434 // --- // --- // deCODE /// 26.2407 // D1S2667 // D1S2834 // AFMA224WG9 // AFM321ZB9 // Marshfield /// 25.3435 // D1S2740 // --- // --- // 815107 // SLM1	0.5941 // 0.4059 // CEU /// 0.7216 // 0.2784 // CHB /// 0.6461 // 0.3539 // JPT /// 0.9659 // 0.0341 // YRI	0.5059 // CEU /// 0.4330 // CHB /// 0.4831 // JPT /// 0.0682 // YRI	170 // CEU /// 194 // CHB /// 178 // JPT /// 176 // YRI	YES	G // CEU /// G // CHB /// G // JPT /// G // YRI	0.4059 // CEU /// 0.2784 // CHB /// 0.3539 // JPT /// 0.0341 // YRI	---	---
AX.29994463	1	0	0.06369	Affx-4742832	rs115590743	12221404	C	T	NM_152942 // downstream // 17140 // Hs.1314 // TNFRSF8 // 943 // tumor necrosis factor receptor superfamily, member 8 /// ENST00000479933 // downstream // 17140 // Hs.1314 // TNFRSF8 // 943 // tumor necrosis factor receptor superfamily, member 8 /// NM_001066 // upstream // 5656 // Hs.256278 // TNFRSF1B // 7133 // tumor necrosis factor receptor superfamily, member 1B /// ENST00000536782 // upstre…	21.3061 // D1S489 // D1S434 // --- // --- // deCODE /// 26.2438 // D1S2667 // D1S2834 // AFMA224WG9 // AFM321ZB9 // Marshfield /// 25.3452 // D1S2740 // --- // --- // 815107 // SLM1	0.0000 // 1.0000 // CEU /// 0.0000 // 1.0000 // CHB /// 0.0000 // 1.0000 // JPT /// 0.0909 // 0.9091 // YRI	0.0000 // CEU /// 0.0000 // CHB /// 0.0000 // JPT /// 0.1591 // YRI	170 // CEU /// 194 // CHB /// 178 // JPT /// 176 // YRI	---	T // CEU /// T // CHB /// T // JPT /// T // YRI	0.0000 // CEU /// 0.0000 // CHB /// 0.0000 // JPT /// 0.0909 // YRI	---	---
AX.29994471	1	0.22286329	0.3503	Affx-4742857	rs534146	12221606	A	G	NM_152942 // downstream // 17342 // Hs.1314 // TNFRSF8 // 943 // tumor necrosis factor receptor superfamily, member 8 /// ENST00000479933 // downstream // 17342 // Hs.1314 // TNFRSF8 // 943 // tumor necrosis factor receptor superfamily, member 8 /// NM_001066 // upstream // 5454 // Hs.256278 // TNFRSF1B // 7133 // tumor necrosis factor receptor superfamily, member 1B /// ENST00000536782 // upstre…	21.3061 // D1S489 // D1S434 // --- // --- // deCODE /// 26.2443 // D1S2667 // D1S2834 // AFMA224WG9 // AFM321ZB9 // Marshfield /// 25.3455 // D1S2740 // --- // --- // 815107 // SLM1	0.5941 // 0.4059 // CEU /// 0.7216 // 0.2784 // CHB /// 0.6461 // 0.3539 // JPT /// 0.6364 // 0.3636 // YRI	0.5059 // CEU /// 0.4330 // CHB /// 0.4831 // JPT /// 0.5000 // YRI	170 // CEU /// 194 // CHB /// 178 // JPT /// 176 // YRI	---	G // CEU /// G // CHB /// G // JPT /// G // YRI	0.4059 // CEU /// 0.2784 // CHB /// 0.3539 // JPT /// 0.3636 // YRI	---	---
AX.29994529	1	0	0.0414	Affx-4743035	rs76210706	12222896	C	T	NM_152942 // downstream // 18632 // Hs.1314 // TNFRSF8 // 943 // tumor necrosis factor receptor superfamily, member 8 /// ENST00000479933 // downstream // 18632 // Hs.1314 // TNFRSF8 // 943 // tumor necrosis factor receptor superfamily, member 8 /// NM_001066 // upstream // 4164 // Hs.256278 // TNFRSF1B // 7133 // tumor necrosis factor receptor superfamily, member 1B /// ENST00000536782 // upstre…	21.3062 // D1S489 // D1S434 // --- // --- // deCODE /// 26.2470 // D1S2667 // D1S2834 // AFMA224WG9 // AFM321ZB9 // Marshfield /// 25.3469 // D1S2740 // --- // --- // 815107 // SLM1	0.0000 // 1.0000 // CEU /// 0.0000 // 1.0000 // CHB /// 0.0000 // 1.0000 // JPT /// 0.0625 // 0.9375 // YRI	0.0000 // CEU /// 0.0000 // CHB /// 0.0000 // JPT /// 0.1250 // YRI	170 // CEU /// 194 // CHB /// 178 // JPT /// 176 // YRI	---	T // CEU /// T // CHB /// T // JPT /// T // YRI	0.0000 // CEU /// 0.0000 // CHB /// 0.0000 // JPT /// 0.0625 // YRI	---	---
AX.39029649	1	0	0.1115	Affx-4743132	rs590314	12223482	G	A	NM_152942 // downstream // 19218 // Hs.1314 // TNFRSF8 // 943 // tumor necrosis factor receptor superfamily, member 8 /// ENST00000479933 // downstream // 19218 // Hs.1314 // TNFRSF8 // 943 // tumor necrosis factor receptor superfamily, member 8 /// NM_001066 // upstream // 3578 // Hs.256278 // TNFRSF1B // 7133 // tumor necrosis factor receptor superfamily, member 1B /// ENST00000536782 // upstre…	21.3062 // D1S489 // D1S434 // --- // --- // deCODE /// 26.2483 // D1S2667 // D1S2834 // AFMA224WG9 // AFM321ZB9 // Marshfield /// 25.3476 // D1S2740 // --- // --- // 815107 // SLM1	0.4118 // 0.5882 // CEU /// 0.3093 // 0.6907 // CHB /// 0.3764 // 0.6236 // JPT /// 0.0852 // 0.9148 // YRI	0.5176 // CEU /// 0.4124 // CHB /// 0.5281 // JPT /// 0.1705 // YRI	170 // CEU /// 194 // CHB /// 178 // JPT /// 176 // YRI	YES	A // CEU /// A // CHB /// A // JPT /// A // YRI	0.4118 // CEU /// 0.3093 // CHB /// 0.3764 // JPT /// 0.0852 // YRI	---	---
AX.29994565	1	0.49403648	0.1433	Affx-4743161	rs7521406	12223638	A	G	NM_152942 // downstream // 19374 // Hs.1314 // TNFRSF8 // 943 // tumor necrosis factor receptor superfamily, member 8 /// ENST00000479933 // downstream // 19374 // Hs.1314 // TNFRSF8 // 943 // tumor necrosis factor receptor superfamily, member 8 /// NM_001066 // upstream // 3422 // Hs.256278 // TNFRSF1B // 7133 // tumor necrosis factor receptor superfamily, member 1B /// ENST00000536782 // upstre…	21.3062 // D1S489 // D1S434 // --- // --- // deCODE /// 26.2486 // D1S2667 // D1S2834 // AFMA224WG9 // AFM321ZB9 // Marshfield /// 25.3478 // D1S2740 // --- // --- // 815107 // SLM1	0.9412 // 0.0588 // CEU /// 0.9897 // 0.0103 // CHB /// 0.9944 // 0.0056 // JPT /// 0.8466 // 0.1534 // YRI	0.1176 // CEU /// 0.0206 // CHB /// 0.0112 // JPT /// 0.2614 // YRI	170 // CEU /// 194 // CHB /// 178 // JPT /// 176 // YRI	---	G // CEU /// G // CHB /// G // JPT /// G // YRI	0.0588 // CEU /// 0.0103 // CHB /// 0.0056 // JPT /// 0.1534 // YRI	---	---
AX.39029665	1	0.1104182	0.1688	Affx-4743188	---	12223839	T	C	NM_152942 // downstream // 19575 // Hs.1314 // TNFRSF8 // 943 // tumor necrosis factor receptor superfamily, member 8 /// ENST00000479933 // downstream // 19575 // Hs.1314 // TNFRSF8 // 943 // tumor necrosis factor receptor superfamily, member 8 /// NM_001066 // upstream // 3221 // Hs.256278 // TNFRSF1B // 7133 // tumor necrosis factor receptor superfamily, member 1B /// ENST00000536782 // upstre…	21.3062 // D1S489 // D1S434 // --- // --- // deCODE /// 26.2490 // D1S2667 // D1S2834 // AFMA224WG9 // AFM321ZB9 // Marshfield /// 25.3480 // D1S2740 // --- // --- // 815107 // SLM1	1.0000 // 0.0000 // CEU /// 1.0000 // 0.0000 // CHB /// 1.0000 // 0.0000 // JPT /// 0.7727 // 0.2273 // YRI	0.0000 // CEU /// 0.0000 // CHB /// 0.0000 // JPT /// 0.3636 // YRI	170 // CEU /// 194 // CHB /// 178 // JPT /// 176 // YRI	---	C // CEU /// C // CHB /// C // JPT /// C // YRI	0.0000 // CEU /// 0.0000 // CHB /// 0.0000 // JPT /// 0.2273 // YRI	---	---
AX.50049919	1	0.6274562	0.2771	Affx-4743268	rs523661	12224158	A	G	NM_152942 // downstream // 19894 // Hs.1314 // TNFRSF8 // 943 // tumor necrosis factor receptor superfamily, member 8 /// ENST00000479933 // downstream // 19894 // Hs.1314 // TNFRSF8 // 943 // tumor necrosis factor receptor superfamily, member 8 /// NM_001066 // upstream // 2902 // Hs.256278 // TNFRSF1B // 7133 // tumor necrosis factor receptor superfamily, member 1B /// ENST00000536782 // upstre…	21.3062 // D1S489 // D1S434 // --- // --- // deCODE /// 26.2497 // D1S2667 // D1S2834 // AFMA224WG9 // AFM321ZB9 // Marshfield /// 25.3484 // D1S2740 // --- // --- // 815107 // SLM1	1.0000 // 0.0000 // CEU /// 1.0000 // 0.0000 // CHB /// 1.0000 // 0.0000 // JPT /// 0.7102 // 0.2898 // YRI	0.0000 // CEU /// 0.0000 // CHB /// 0.0000 // JPT /// 0.4432 // YRI	170 // CEU /// 194 // CHB /// 178 // JPT /// 176 // YRI	---	G // CEU /// G // CHB /// G // JPT /// G // YRI	0.0000 // CEU /// 0.0000 // CHB /// 0.0000 // JPT /// 0.2898 // YRI	---	---
AX.29994593	1	0.35694232	0.06051	Affx-4743275	rs77542981	12224169	G	A	NM_152942 // downstream // 19905 // Hs.1314 // TNFRSF8 // 943 // tumor necrosis factor receptor superfamily, member 8 /// ENST00000479933 // downstream // 19905 // Hs.1314 // TNFRSF8 // 943 // tumor necrosis factor receptor superfamily, member 8 /// NM_001066 // upstream // 2891 // Hs.256278 // TNFRSF1B // 7133 // tumor necrosis factor receptor superfamily, member 1B /// ENST00000536782 // upstre…	21.3062 // D1S489 // D1S434 // --- // --- // deCODE /// 26.2497 // D1S2667 // D1S2834 // AFMA224WG9 // AFM321ZB9 // Marshfield /// 25.3484 // D1S2740 // --- // --- // 815107 // SLM1	0.0000 // 1.0000 // CEU /// 0.0000 // 1.0000 // CHB /// 0.0000 // 1.0000 // JPT /// 0.0739 // 0.9261 // YRI	0.0000 // CEU /// 0.0000 // CHB /// 0.0000 // JPT /// 0.1023 // YRI	170 // CEU /// 194 // CHB /// 178 // JPT /// 176 // YRI	---	A // CEU /// A // CHB /// A // JPT /// A // YRI	0.0000 // CEU /// 0.0000 // CHB /// 0.0000 // JPT /// 0.0739 // YRI	---	---
AX.39029677	1	0.61136603	0.3949	Affx-4743293	rs522807	12224239	C	A	NM_152942 // downstream // 19975 // Hs.1314 // TNFRSF8 // 943 // tumor necrosis factor receptor superfamily, member 8 /// ENST00000479933 // downstream // 19975 // Hs.1314 // TNFRSF8 // 943 // tumor necrosis factor receptor superfamily, member 8 /// NM_001066 // upstream // 2821 // Hs.256278 // TNFRSF1B // 7133 // tumor necrosis factor receptor superfamily, member 1B /// ENST00000536782 // upstre…	21.3062 // D1S489 // D1S434 // --- // --- // deCODE /// 26.2499 // D1S2667 // D1S2834 // AFMA224WG9 // AFM321ZB9 // Marshfield /// 25.3485 // D1S2740 // --- // --- // 815107 // SLM1	0.0588 // 0.9412 // CEU /// 0.0103 // 0.9897 // CHB /// 0.0056 // 0.9944 // JPT /// 0.4659 // 0.5341 // YRI	0.1176 // CEU /// 0.0206 // CHB /// 0.0112 // JPT /// 0.5000 // YRI	170 // CEU /// 194 // CHB /// 178 // JPT /// 176 // YRI	YES	A // CEU /// A // CHB /// A // JPT /// A // YRI	0.0588 // CEU /// 0.0103 // CHB /// 0.0056 // JPT /// 0.4659 // YRI	---	---
AX.29994601	1	0	0.01923	Affx-4743306	rs684014	12224303	C	A	NM_152942 // downstream // 20039 // Hs.1314 // TNFRSF8 // 943 // tumor necrosis factor receptor superfamily, member 8 /// ENST00000479933 // downstream // 20039 // Hs.1314 // TNFRSF8 // 943 // tumor necrosis factor receptor superfamily, member 8 /// NM_001066 // upstream // 2757 // Hs.256278 // TNFRSF1B // 7133 // tumor necrosis factor receptor superfamily, member 1B /// ENST00000536782 // upstre…	21.3062 // D1S489 // D1S434 // --- // --- // deCODE /// 26.2500 // D1S2667 // D1S2834 // AFMA224WG9 // AFM321ZB9 // Marshfield /// 25.3486 // D1S2740 // --- // --- // 815107 // SLM1	0.1235 // 0.8765 // CEU /// 0.0052 // 0.9948 // CHB /// 0.0000 // 1.0000 // JPT /// 0.0000 // 1.0000 // YRI	0.2471 // CEU /// 0.0103 // CHB /// 0.0000 // JPT /// 0.0000 // YRI	170 // CEU /// 194 // CHB /// 178 // JPT /// 176 // YRI	---	A // CEU /// A // CHB /// A // JPT /// A // YRI	0.1235 // CEU /// 0.0052 // CHB /// 0.0000 // JPT /// 0.0000 // YRI	---	---
AX.39029679	1	0.57856061	0.4554	Affx-4743322	rs520916	12224453	A	G	NM_152942 // downstream // 20189 // Hs.1314 // TNFRSF8 // 943 // tumor necrosis factor receptor superfamily, member 8 /// ENST00000479933 // downstream // 20189 // Hs.1314 // TNFRSF8 // 943 // tumor necrosis factor receptor superfamily, member 8 /// NM_001066 // upstream // 2607 // Hs.256278 // TNFRSF1B // 7133 // tumor necrosis factor receptor superfamily, member 1B /// ENST00000536782 // upstre…	21.3062 // D1S489 // D1S434 // --- // --- // deCODE /// 26.2503 // D1S2667 // D1S2834 // AFMA224WG9 // AFM321ZB9 // Marshfield /// 25.3487 // D1S2740 // --- // --- // 815107 // SLM1	0.9412 // 0.0588 // CEU /// 0.9897 // 0.0103 // CHB /// 0.9944 // 0.0056 // JPT /// 0.4659 // 0.5341 // YRI	0.1176 // CEU /// 0.0206 // CHB /// 0.0112 // JPT /// 0.5682 // YRI	170 // CEU /// 194 // CHB /// 178 // JPT /// 176 // YRI	YES	G // CEU /// G // CHB /// G // JPT /// A // YRI	0.0588 // CEU /// 0.0103 // CHB /// 0.0056 // JPT /// 0.4659 // YRI	---	---
AX.29994617	1	0	0.06051	Affx-4743390	rs113719783	12224931	T	C	NM_152942 // downstream // 20667 // Hs.1314 // TNFRSF8 // 943 // tumor necrosis factor receptor superfamily, member 8 /// ENST00000479933 // downstream // 20667 // Hs.1314 // TNFRSF8 // 943 // tumor necrosis factor receptor superfamily, member 8 /// NM_001066 // upstream // 2129 // Hs.256278 // TNFRSF1B // 7133 // tumor necrosis factor receptor superfamily, member 1B /// ENST00000536782 // upstre…	21.3062 // D1S489 // D1S434 // --- // --- // deCODE /// 26.2514 // D1S2667 // D1S2834 // AFMA224WG9 // AFM321ZB9 // Marshfield /// 25.3493 // D1S2740 // --- // --- // 815107 // SLM1	1.0000 // 0.0000 // CEU /// 1.0000 // 0.0000 // CHB /// 1.0000 // 0.0000 // JPT /// 0.9489 // 0.0511 // YRI	0.0000 // CEU /// 0.0000 // CHB /// 0.0000 // JPT /// 0.1023 // YRI	170 // CEU /// 194 // CHB /// 178 // JPT /// 176 // YRI	---	C // CEU /// C // CHB /// C // JPT /// C // YRI	0.0000 // CEU /// 0.0000 // CHB /// 0.0000 // JPT /// 0.0511 // YRI	---	---
AX.29994621	1	0.13035766	0.1338	Affx-4743403	rs74053341	12224989	C	T	NM_152942 // downstream // 20725 // Hs.1314 // TNFRSF8 // 943 // tumor necrosis factor receptor superfamily, member 8 /// ENST00000479933 // downstream // 20725 // Hs.1314 // TNFRSF8 // 943 // tumor necrosis factor receptor superfamily, member 8 /// NM_001066 // upstream // 2071 // Hs.256278 // TNFRSF1B // 7133 // tumor necrosis factor receptor superfamily, member 1B /// ENST00000536782 // upstre…	21.3062 // D1S489 // D1S434 // --- // --- // deCODE /// 26.2515 // D1S2667 // D1S2834 // AFMA224WG9 // AFM321ZB9 // Marshfield /// 25.3493 // D1S2740 // --- // --- // 815107 // SLM1	0.0000 // 1.0000 // CEU /// 0.0000 // 1.0000 // CHB /// 0.0000 // 1.0000 // JPT /// 0.1591 // 0.8409 // YRI	0.0000 // CEU /// 0.0000 // CHB /// 0.0000 // JPT /// 0.2500 // YRI	170 // CEU /// 194 // CHB /// 178 // JPT /// 176 // YRI	---	T // CEU /// T // CHB /// T // JPT /// T // YRI	0.0000 // CEU /// 0.0000 // CHB /// 0.0000 // JPT /// 0.1591 // YRI	---	---
AX.16557932	1	0	0.07962	Affx-4743559	rs11807973	12225972	G	T	NM_152942 // downstream // 21708 // Hs.1314 // TNFRSF8 // 943 // tumor necrosis factor receptor superfamily, member 8 /// ENST00000479933 // downstream // 21708 // Hs.1314 // TNFRSF8 // 943 // tumor necrosis factor receptor superfamily, member 8 /// NM_001066 // upstream // 1088 // Hs.256278 // TNFRSF1B // 7133 // tumor necrosis factor receptor superfamily, member 1B /// ENST00000536782 // upstre…	21.3063 // D1S489 // D1S434 // --- // --- // deCODE /// 26.2536 // D1S2667 // D1S2834 // AFMA224WG9 // AFM321ZB9 // Marshfield /// 25.3505 // D1S2740 // --- // --- // 815107 // SLM1	0.0000 // 1.0000 // CEU /// 0.0000 // 1.0000 // CHB /// 0.0000 // 1.0000 // JPT /// 0.1136 // 0.8864 // YRI	0.0000 // CEU /// 0.0000 // CHB /// 0.0000 // JPT /// 0.1818 // YRI	170 // CEU /// 194 // CHB /// 178 // JPT /// 176 // YRI	---	T // CEU /// T // CHB /// T // JPT /// T // YRI	0.0000 // CEU /// 0.0000 // CHB /// 0.0000 // JPT /// 0.1136 // YRI	---	---
AX.39029733	1	0	0.02548	Affx-4743691	rs5745945	12226747	C	T	NM_152942 // downstream // 22483 // Hs.1314 // TNFRSF8 // 943 // tumor necrosis factor receptor superfamily, member 8 /// ENST00000479933 // downstream // 22483 // Hs.1314 // TNFRSF8 // 943 // tumor necrosis factor receptor superfamily, member 8 /// NM_001066 // upstream // 313 // Hs.256278 // TNFRSF1B // 7133 // tumor necrosis factor receptor superfamily, member 1B /// ENST00000536782 // upstrea…	21.3063 // D1S489 // D1S434 // --- // --- // deCODE /// 26.2552 // D1S2667 // D1S2834 // AFMA224WG9 // AFM321ZB9 // Marshfield /// 25.3514 // D1S2740 // --- // --- // 815107 // SLM1	0.0000 // 1.0000 // CEU /// 0.0000 // 1.0000 // CHB /// 0.0000 // 1.0000 // JPT /// 0.0682 // 0.9318 // YRI	0.0000 // CEU /// 0.0000 // CHB /// 0.0000 // JPT /// 0.0909 // YRI	170 // CEU /// 194 // CHB /// 178 // JPT /// 176 // YRI	---	T // CEU /// T // CHB /// T // JPT /// T // YRI	0.0000 // CEU /// 0.0000 // CHB /// 0.0000 // JPT /// 0.0682 // YRI	---	---
AX.29994805	1	0.14170348	0.3312	Affx-4744038	rs595254	12228810	G	C	NM_001066 // intron // 0 // Hs.256278 // TNFRSF1B // 7133 // tumor necrosis factor receptor superfamily, member 1B /// ENST00000536782 // intron // 0 // Hs.256278 // TNFRSF1B // 7133 // tumor necrosis factor receptor superfamily, member 1B /// ENST00000400863 // intron // 0 // Hs.256278 // TNFRSF1B // 7133 // tumor necrosis factor receptor superfamily, member 1B /// ENST00000492361 // intron // 0…	21.3064 // D1S489 // D1S434 // --- // --- // deCODE /// 26.2596 // D1S2667 // D1S2834 // AFMA224WG9 // AFM321ZB9 // Marshfield /// 25.3537 // D1S2740 // --- // --- // 815107 // SLM1	0.0176 // 0.9824 // CEU /// 0.0000 // 1.0000 // CHB /// 0.0000 // 1.0000 // JPT /// 0.3864 // 0.6136 // YRI	0.0353 // CEU /// 0.0000 // CHB /// 0.0000 // JPT /// 0.5000 // YRI	170 // CEU /// 194 // CHB /// 178 // JPT /// 176 // YRI	---	C // CEU /// C // CHB /// C // JPT /// C // YRI	0.0176 // CEU /// 0.0000 // CHB /// 0.0000 // JPT /// 0.3864 // YRI	---	---
AX.12589953	1	0.24116378	0.1656	Affx-4744329	rs559011	12230631	G	C	NM_001066 // intron // 0 // Hs.256278 // TNFRSF1B // 7133 // tumor necrosis factor receptor superfamily, member 1B /// ENST00000536782 // intron // 0 // Hs.256278 // TNFRSF1B // 7133 // tumor necrosis factor receptor superfamily, member 1B /// ENST00000400863 // intron // 0 // Hs.256278 // TNFRSF1B // 7133 // tumor necrosis factor receptor superfamily, member 1B /// ENST00000492361 // intron // 0…	21.3064 // D1S489 // D1S434 // --- // --- // deCODE /// 26.2635 // D1S2667 // D1S2834 // AFMA224WG9 // AFM321ZB9 // Marshfield /// 25.3558 // D1S2740 // --- // --- // 815107 // SLM1	0.0000 // 1.0000 // CEU /// 0.0000 // 1.0000 // CHB /// 0.0000 // 1.0000 // JPT /// 0.1989 // 0.8011 // YRI	0.0000 // CEU /// 0.0000 // CHB /// 0.0000 // JPT /// 0.3068 // YRI	170 // CEU /// 194 // CHB /// 178 // JPT /// 176 // YRI	YES	C // CEU /// C // CHB /// C // JPT /// C // YRI	0.0000 // CEU /// 0.0000 // CHB /// 0.0000 // JPT /// 0.1989 // YRI	---	---
AX.39029805	1	0.29132421	0.06688	Affx-4744485	rs12062134	12231654	C	T	NM_001066 // intron // 0 // Hs.256278 // TNFRSF1B // 7133 // tumor necrosis factor receptor superfamily, member 1B /// ENST00000536782 // intron // 0 // Hs.256278 // TNFRSF1B // 7133 // tumor necrosis factor receptor superfamily, member 1B /// ENST00000400863 // intron // 0 // Hs.256278 // TNFRSF1B // 7133 // tumor necrosis factor receptor superfamily, member 1B /// ENST00000492361 // intron // 0…	21.3065 // D1S489 // D1S434 // --- // --- // deCODE /// 26.2657 // D1S2667 // D1S2834 // AFMA224WG9 // AFM321ZB9 // Marshfield /// 25.3570 // D1S2740 // --- // --- // 815107 // SLM1	0.0000 // 1.0000 // CEU /// 0.0000 // 1.0000 // CHB /// 0.0000 // 1.0000 // JPT /// 0.0909 // 0.9091 // YRI	0.0000 // CEU /// 0.0000 // CHB /// 0.0000 // JPT /// 0.1818 // YRI	170 // CEU /// 194 // CHB /// 178 // JPT /// 176 // YRI	YES	T // CEU /// T // CHB /// T // JPT /// T // YRI	0.0000 // CEU /// 0.0000 // CHB /// 0.0000 // JPT /// 0.0909 // YRI	---	---
AX.39029817	1	0.52900183	0.04777	Affx-4744653	rs11809661	12232516	T	A	NM_001066 // intron // 0 // Hs.256278 // TNFRSF1B // 7133 // tumor necrosis factor receptor superfamily, member 1B /// ENST00000536782 // intron // 0 // Hs.256278 // TNFRSF1B // 7133 // tumor necrosis factor receptor superfamily, member 1B /// ENST00000400863 // intron // 0 // Hs.256278 // TNFRSF1B // 7133 // tumor necrosis factor receptor superfamily, member 1B /// ENST00000492361 // intron // 0…	21.3065 // D1S489 // D1S434 // --- // --- // deCODE /// 26.2675 // D1S2667 // D1S2834 // AFMA224WG9 // AFM321ZB9 // Marshfield /// 25.3580 // D1S2740 // --- // --- // 815107 // SLM1	0.0000 // 1.0000 // CEU /// 0.0000 // 1.0000 // CHB /// 0.0000 // 1.0000 // JPT /// 0.0966 // 0.9034 // YRI	0.0000 // CEU /// 0.0000 // CHB /// 0.0000 // JPT /// 0.1477 // YRI	170 // CEU /// 194 // CHB /// 178 // JPT /// 176 // YRI	YES	A // CEU /// A // CHB /// A // JPT /// A // YRI	0.0000 // CEU /// 0.0000 // CHB /// 0.0000 // JPT /// 0.0966 // YRI	---	---
AX.39029819	1	1.05305673	0.3025	Affx-4744699	rs496888	12232806	T	C	NM_001066 // intron // 0 // Hs.256278 // TNFRSF1B // 7133 // tumor necrosis factor receptor superfamily, member 1B /// ENST00000536782 // intron // 0 // Hs.256278 // TNFRSF1B // 7133 // tumor necrosis factor receptor superfamily, member 1B /// ENST00000400863 // intron // 0 // Hs.256278 // TNFRSF1B // 7133 // tumor necrosis factor receptor superfamily, member 1B /// ENST00000492361 // intron // 0…	21.3065 // D1S489 // D1S434 // --- // --- // deCODE /// 26.2681 // D1S2667 // D1S2834 // AFMA224WG9 // AFM321ZB9 // Marshfield /// 25.3583 // D1S2740 // --- // --- // 815107 // SLM1	0.6706 // 0.3294 // CEU /// 0.7990 // 0.2010 // CHB /// 0.8202 // 0.1798 // JPT /// 0.6761 // 0.3239 // YRI	0.4471 // CEU /// 0.3608 // CHB /// 0.3371 // JPT /// 0.4432 // YRI	170 // CEU /// 194 // CHB /// 178 // JPT /// 176 // YRI	YES	C // CEU /// C // CHB /// C // JPT /// C // YRI	0.3294 // CEU /// 0.2010 // CHB /// 0.1798 // JPT /// 0.3239 // YRI	---	---
AX.29995015	1	0	0.02866	Affx-4744740	rs1148458	12233061	A	G	NM_001066 // intron // 0 // Hs.256278 // TNFRSF1B // 7133 // tumor necrosis factor receptor superfamily, member 1B /// ENST00000536782 // intron // 0 // Hs.256278 // TNFRSF1B // 7133 // tumor necrosis factor receptor superfamily, member 1B /// ENST00000400863 // intron // 0 // Hs.256278 // TNFRSF1B // 7133 // tumor necrosis factor receptor superfamily, member 1B /// ENST00000492361 // intron // 0…	21.3065 // D1S489 // D1S434 // --- // --- // deCODE /// 26.2687 // D1S2667 // D1S2834 // AFMA224WG9 // AFM321ZB9 // Marshfield /// 25.3586 // D1S2740 // --- // --- // 815107 // SLM1	0.0647 // 0.9353 // CEU /// 0.0000 // 1.0000 // CHB /// 0.0169 // 0.9831 // JPT /// 0.0341 // 0.9659 // YRI	0.1294 // CEU /// 0.0000 // CHB /// 0.0337 // JPT /// 0.0682 // YRI	170 // CEU /// 194 // CHB /// 178 // JPT /// 176 // YRI	YES	A // CEU /// A // CHB /// A // JPT /// A // YRI	0.0647 // CEU /// 0.0000 // CHB /// 0.0169 // JPT /// 0.0341 // YRI	---	---
AX.39029835	1	0.08629209	0.2261	Affx-4744906	rs976881	12233754	T	C	NM_001066 // intron // 0 // Hs.256278 // TNFRSF1B // 7133 // tumor necrosis factor receptor superfamily, member 1B /// ENST00000536782 // intron // 0 // Hs.256278 // TNFRSF1B // 7133 // tumor necrosis factor receptor superfamily, member 1B /// ENST00000400863 // intron // 0 // Hs.256278 // TNFRSF1B // 7133 // tumor necrosis factor receptor superfamily, member 1B /// ENST00000492361 // intron // 0…	21.3065 // D1S489 // D1S434 // --- // --- // deCODE /// 26.2701 // D1S2667 // D1S2834 // AFMA224WG9 // AFM321ZB9 // Marshfield /// 25.3594 // D1S2740 // --- // --- // 815107 // SLM1	0.2824 // 0.7176 // CEU /// 0.2062 // 0.7938 // CHB /// 0.1124 // 0.8876 // JPT /// 0.2102 // 0.7898 // YRI	0.3529 // CEU /// 0.3299 // CHB /// 0.2022 // JPT /// 0.3295 // YRI	170 // CEU /// 194 // CHB /// 178 // JPT /// 176 // YRI	YES	T // CEU /// T // CHB /// T // JPT /// T // YRI	0.2824 // CEU /// 0.2062 // CHB /// 0.1124 // JPT /// 0.2102 // YRI	---	---
AX.29995257	1	0	0.09873	Affx-4745638	rs17884298	12237577	C	T	NM_001066 // intron // 0 // Hs.256278 // TNFRSF1B // 7133 // tumor necrosis factor receptor superfamily, member 1B /// ENST00000536782 // intron // 0 // Hs.256278 // TNFRSF1B // 7133 // tumor necrosis factor receptor superfamily, member 1B /// ENST00000400863 // intron // 0 // Hs.256278 // TNFRSF1B // 7133 // tumor necrosis factor receptor superfamily, member 1B /// ENST00000492361 // intron // 0…	21.3067 // D1S489 // D1S434 // --- // --- // deCODE /// 26.2783 // D1S2667 // D1S2834 // AFMA224WG9 // AFM321ZB9 // Marshfield /// 25.3638 // D1S2740 // --- // --- // 815107 // SLM1	0.0000 // 1.0000 // CEU /// 0.0000 // 1.0000 // CHB /// 0.0000 // 1.0000 // JPT /// 0.1250 // 0.8750 // YRI	0.0000 // CEU /// 0.0000 // CHB /// 0.0000 // JPT /// 0.2045 // YRI	170 // CEU /// 194 // CHB /// 178 // JPT /// 176 // YRI	---	T // CEU /// T // CHB /// T // JPT /// T // YRI	0.0000 // CEU /// 0.0000 // CHB /// 0.0000 // JPT /// 0.1250 // YRI	---	---
AX.39029975	1	0	0.1051	Affx-4745863	rs5745973	12238970	C	T	NM_001066 // intron // 0 // Hs.256278 // TNFRSF1B // 7133 // tumor necrosis factor receptor superfamily, member 1B /// ENST00000536782 // intron // 0 // Hs.256278 // TNFRSF1B // 7133 // tumor necrosis factor receptor superfamily, member 1B /// ENST00000400863 // intron // 0 // Hs.256278 // TNFRSF1B // 7133 // tumor necrosis factor receptor superfamily, member 1B /// ENST00000492361 // intron // 0…	21.3067 // D1S489 // D1S434 // --- // --- // deCODE /// 26.2812 // D1S2667 // D1S2834 // AFMA224WG9 // AFM321ZB9 // Marshfield /// 25.3654 // D1S2740 // --- // --- // 815107 // SLM1	0.0000 // 1.0000 // CEU /// 0.0000 // 1.0000 // CHB /// 0.0000 // 1.0000 // JPT /// 0.1136 // 0.8864 // YRI	0.0000 // CEU /// 0.0000 // CHB /// 0.0000 // JPT /// 0.2045 // YRI	170 // CEU /// 194 // CHB /// 178 // JPT /// 176 // YRI	YES	T // CEU /// T // CHB /// T // JPT /// T // YRI	0.0000 // CEU /// 0.0000 // CHB /// 0.0000 // JPT /// 0.1136 // YRI	---	---
AX.29995313	1	0	0.02548	Affx-4745869	rs17885508	12239027	G	T	NM_001066 // intron // 0 // Hs.256278 // TNFRSF1B // 7133 // tumor necrosis factor receptor superfamily, member 1B /// ENST00000536782 // intron // 0 // Hs.256278 // TNFRSF1B // 7133 // tumor necrosis factor receptor superfamily, member 1B /// ENST00000400863 // intron // 0 // Hs.256278 // TNFRSF1B // 7133 // tumor necrosis factor receptor superfamily, member 1B /// ENST00000492361 // intron // 0…	21.3067 // D1S489 // D1S434 // --- // --- // deCODE /// 26.2814 // D1S2667 // D1S2834 // AFMA224WG9 // AFM321ZB9 // Marshfield /// 25.3655 // D1S2740 // --- // --- // 815107 // SLM1	0.0000 // 1.0000 // CEU /// 0.0000 // 1.0000 // CHB /// 0.0000 // 1.0000 // JPT /// 0.0739 // 0.9261 // YRI	0.0000 // CEU /// 0.0000 // CHB /// 0.0000 // JPT /// 0.1023 // YRI	170 // CEU /// 194 // CHB /// 178 // JPT /// 176 // YRI	---	T // CEU /// T // CHB /// T // JPT /// T // YRI	0.0000 // CEU /// 0.0000 // CHB /// 0.0000 // JPT /// 0.0739 // YRI	---	---
AX.39029985	1	0.71175077	0.1879	Affx-4745888	rs499646	12239089	G	A	NM_001066 // intron // 0 // Hs.256278 // TNFRSF1B // 7133 // tumor necrosis factor receptor superfamily, member 1B /// ENST00000536782 // intron // 0 // Hs.256278 // TNFRSF1B // 7133 // tumor necrosis factor receptor superfamily, member 1B /// ENST00000400863 // intron // 0 // Hs.256278 // TNFRSF1B // 7133 // tumor necrosis factor receptor superfamily, member 1B /// ENST00000492361 // intron // 0…	21.3067 // D1S489 // D1S434 // --- // --- // deCODE /// 26.2815 // D1S2667 // D1S2834 // AFMA224WG9 // AFM321ZB9 // Marshfield /// 25.3655 // D1S2740 // --- // --- // 815107 // SLM1	0.0588 // 0.9412 // CEU /// 0.0103 // 0.9897 // CHB /// 0.0056 // 0.9944 // JPT /// 0.1989 // 0.8011 // YRI	0.1176 // CEU /// 0.0206 // CHB /// 0.0112 // JPT /// 0.2614 // YRI	170 // CEU /// 194 // CHB /// 178 // JPT /// 176 // YRI	YES	A // CEU /// A // CHB /// A // JPT /// A // YRI	0.0588 // CEU /// 0.0103 // CHB /// 0.0056 // JPT /// 0.1989 // YRI	---	---
AX.29995417	1	0.18269912	0.2357	Affx-4746223	rs616645	12240824	T	G	NM_001066 // intron // 0 // Hs.256278 // TNFRSF1B // 7133 // tumor necrosis factor receptor superfamily, member 1B /// ENST00000536782 // intron // 0 // Hs.256278 // TNFRSF1B // 7133 // tumor necrosis factor receptor superfamily, member 1B /// ENST00000400863 // intron // 0 // Hs.256278 // TNFRSF1B // 7133 // tumor necrosis factor receptor superfamily, member 1B /// ENST00000492361 // intron // 0…	21.3068 // D1S489 // D1S434 // --- // --- // deCODE /// 26.2852 // D1S2667 // D1S2834 // AFMA224WG9 // AFM321ZB9 // Marshfield /// 25.3675 // D1S2740 // --- // --- // 815107 // SLM1	0.7941 // 0.2059 // CEU /// 0.8144 // 0.1856 // CHB /// 0.7640 // 0.2360 // JPT /// 0.7500 // 0.2500 // YRI	0.3882 // CEU /// 0.2474 // CHB /// 0.3820 // JPT /// 0.3409 // YRI	170 // CEU /// 194 // CHB /// 178 // JPT /// 176 // YRI	---	G // CEU /// G // CHB /// G // JPT /// G // YRI	0.2059 // CEU /// 0.1856 // CHB /// 0.2360 // JPT /// 0.2500 // YRI	---	---
AX.39030083	1	0.50265562	0.141	Affx-4746259	rs550132	12241050	T	C	NM_001066 // intron // 0 // Hs.256278 // TNFRSF1B // 7133 // tumor necrosis factor receptor superfamily, member 1B /// ENST00000536782 // intron // 0 // Hs.256278 // TNFRSF1B // 7133 // tumor necrosis factor receptor superfamily, member 1B /// ENST00000400863 // intron // 0 // Hs.256278 // TNFRSF1B // 7133 // tumor necrosis factor receptor superfamily, member 1B /// ENST00000492361 // intron // 0…	21.3068 // D1S489 // D1S434 // --- // --- // deCODE /// 26.2857 // D1S2667 // D1S2834 // AFMA224WG9 // AFM321ZB9 // Marshfield /// 25.3678 // D1S2740 // --- // --- // 815107 // SLM1	0.9588 // 0.0412 // CEU /// 0.9742 // 0.0258 // CHB /// 0.9944 // 0.0056 // JPT /// 0.8523 // 0.1477 // YRI	0.0824 // CEU /// 0.0515 // CHB /// 0.0112 // JPT /// 0.2500 // YRI	170 // CEU /// 194 // CHB /// 178 // JPT /// 176 // YRI	YES	C // CEU /// C // CHB /// C // JPT /// C // YRI	0.0412 // CEU /// 0.0258 // CHB /// 0.0056 // JPT /// 0.1477 // YRI	---	---
AX.39030105	1	0.54698761	0.2468	Affx-4746435	rs816050	12241991	G	A	NM_001066 // intron // 0 // Hs.256278 // TNFRSF1B // 7133 // tumor necrosis factor receptor superfamily, member 1B /// ENST00000536782 // intron // 0 // Hs.256278 // TNFRSF1B // 7133 // tumor necrosis factor receptor superfamily, member 1B /// ENST00000400863 // intron // 0 // Hs.256278 // TNFRSF1B // 7133 // tumor necrosis factor receptor superfamily, member 1B /// ENST00000492361 // intron // 0…	21.3068 // D1S489 // D1S434 // --- // --- // deCODE /// 26.2877 // D1S2667 // D1S2834 // AFMA224WG9 // AFM321ZB9 // Marshfield /// 25.3689 // D1S2740 // --- // --- // 815107 // SLM1	0.1941 // 0.8059 // CEU /// 0.1289 // 0.8711 // CHB /// 0.0449 // 0.9551 // JPT /// 0.2273 // 0.7727 // YRI	0.2941 // CEU /// 0.2577 // CHB /// 0.0899 // JPT /// 0.2727 // YRI	170 // CEU /// 194 // CHB /// 178 // JPT /// 176 // YRI	YES	A // CEU /// A // CHB /// A // JPT /// A // YRI	0.1941 // CEU /// 0.1289 // CHB /// 0.0449 // JPT /// 0.2273 // YRI	---	---
AX.29995497	1	0.49444306	0.1975	Affx-4746552	rs587406	12242793	T	G	NM_001066 // intron // 0 // Hs.256278 // TNFRSF1B // 7133 // tumor necrosis factor receptor superfamily, member 1B /// ENST00000536782 // intron // 0 // Hs.256278 // TNFRSF1B // 7133 // tumor necrosis factor receptor superfamily, member 1B /// ENST00000400863 // intron // 0 // Hs.256278 // TNFRSF1B // 7133 // tumor necrosis factor receptor superfamily, member 1B /// ENST00000492361 // intron // 0…	21.3069 // D1S489 // D1S434 // --- // --- // deCODE /// 26.2894 // D1S2667 // D1S2834 // AFMA224WG9 // AFM321ZB9 // Marshfield /// 25.3698 // D1S2740 // --- // --- // 815107 // SLM1	0.7471 // 0.2529 // CEU /// 0.8144 // 0.1856 // CHB /// 0.8315 // 0.1685 // JPT /// 0.8920 // 0.1080 // YRI	0.4353 // CEU /// 0.2680 // CHB /// 0.2921 // JPT /// 0.1932 // YRI	170 // CEU /// 194 // CHB /// 178 // JPT /// 176 // YRI	---	G // CEU /// G // CHB /// G // JPT /// G // YRI	0.2529 // CEU /// 0.1856 // CHB /// 0.1685 // JPT /// 0.1080 // YRI	---	---
AX.29995501	1	0	0.03526	Affx-4746561	rs17882988	12242870	G	A	NM_001066 // intron // 0 // Hs.256278 // TNFRSF1B // 7133 // tumor necrosis factor receptor superfamily, member 1B /// ENST00000536782 // intron // 0 // Hs.256278 // TNFRSF1B // 7133 // tumor necrosis factor receptor superfamily, member 1B /// ENST00000400863 // intron // 0 // Hs.256278 // TNFRSF1B // 7133 // tumor necrosis factor receptor superfamily, member 1B /// ENST00000492361 // intron // 0…	21.3069 // D1S489 // D1S434 // --- // --- // deCODE /// 26.2896 // D1S2667 // D1S2834 // AFMA224WG9 // AFM321ZB9 // Marshfield /// 25.3699 // D1S2740 // --- // --- // 815107 // SLM1	0.1412 // 0.8588 // CEU /// 0.1649 // 0.8351 // CHB /// 0.1629 // 0.8371 // JPT /// 0.0284 // 0.9716 // YRI	0.2824 // CEU /// 0.2474 // CHB /// 0.2809 // JPT /// 0.0568 // YRI	170 // CEU /// 194 // CHB /// 178 // JPT /// 176 // YRI	---	A // CEU /// A // CHB /// A // JPT /// A // YRI	0.1412 // CEU /// 0.1649 // CHB /// 0.1629 // JPT /// 0.0284 // YRI	---	---
AX.50049982	1	0.67448434	0.2019	Affx-4747142	rs478143	12245708	T	G	NM_001066 // intron // 0 // Hs.256278 // TNFRSF1B // 7133 // tumor necrosis factor receptor superfamily, member 1B /// ENST00000536782 // intron // 0 // Hs.256278 // TNFRSF1B // 7133 // tumor necrosis factor receptor superfamily, member 1B /// ENST00000400863 // intron // 0 // Hs.256278 // TNFRSF1B // 7133 // tumor necrosis factor receptor superfamily, member 1B /// ENST00000492361 // intron // 0…	21.3070 // D1S489 // D1S434 // --- // --- // deCODE /// 26.2956 // D1S2667 // D1S2834 // AFMA224WG9 // AFM321ZB9 // Marshfield /// 25.3731 // D1S2740 // --- // --- // 815107 // SLM1	0.7294 // 0.2706 // CEU /// 0.8144 // 0.1856 // CHB /// 0.8315 // 0.1685 // JPT /// 0.8864 // 0.1136 // YRI	0.4471 // CEU /// 0.2680 // CHB /// 0.2921 // JPT /// 0.2045 // YRI	170 // CEU /// 194 // CHB /// 178 // JPT /// 176 // YRI	YES	G // CEU /// G // CHB /// G // JPT /// G // YRI	0.2706 // CEU /// 0.1856 // CHB /// 0.1685 // JPT /// 0.1136 // YRI	---	---
AX.39030197	1	0.40395299	0.109	Affx-4747208	rs474247	12246175	C	T	NM_001066 // intron // 0 // Hs.256278 // TNFRSF1B // 7133 // tumor necrosis factor receptor superfamily, member 1B /// ENST00000536782 // intron // 0 // Hs.256278 // TNFRSF1B // 7133 // tumor necrosis factor receptor superfamily, member 1B /// ENST00000400863 // intron // 0 // Hs.256278 // TNFRSF1B // 7133 // tumor necrosis factor receptor superfamily, member 1B /// ENST00000492361 // intron // 0…	21.3070 // D1S489 // D1S434 // --- // --- // deCODE /// 26.2966 // D1S2667 // D1S2834 // AFMA224WG9 // AFM321ZB9 // Marshfield /// 25.3737 // D1S2740 // --- // --- // 815107 // SLM1	0.2235 // 0.7765 // CEU /// 0.4072 // 0.5928 // CHB /// 0.3820 // 0.6180 // JPT /// 0.0739 // 0.9261 // YRI	0.3765 // CEU /// 0.5258 // CHB /// 0.5169 // JPT /// 0.1477 // YRI	170 // CEU /// 194 // CHB /// 178 // JPT /// 176 // YRI	YES	T // CEU /// T // CHB /// T // JPT /// T // YRI	0.2235 // CEU /// 0.4072 // CHB /// 0.3820 // JPT /// 0.0739 // YRI	---	---
AX.39030299	1	0.65501859	0.2038	Affx-4747644	rs603151	12248291	G	C	NM_001066 // intron // 0 // Hs.256278 // TNFRSF1B // 7133 // tumor necrosis factor receptor superfamily, member 1B /// ENST00000536782 // intron // 0 // Hs.256278 // TNFRSF1B // 7133 // tumor necrosis factor receptor superfamily, member 1B /// ENST00000400863 // intron // 0 // Hs.256278 // TNFRSF1B // 7133 // tumor necrosis factor receptor superfamily, member 1B /// ENST00000492361 // intron // 0…	21.3070 // D1S489 // D1S434 // --- // --- // deCODE /// 26.3011 // D1S2667 // D1S2834 // AFMA224WG9 // AFM321ZB9 // Marshfield /// 25.3761 // D1S2740 // --- // --- // 815107 // SLM1	0.2529 // 0.7471 // CEU /// 0.1856 // 0.8144 // CHB /// 0.1685 // 0.8315 // JPT /// 0.1193 // 0.8807 // YRI	0.4353 // CEU /// 0.2680 // CHB /// 0.2921 // JPT /// 0.2159 // YRI	170 // CEU /// 194 // CHB /// 178 // JPT /// 176 // YRI	YES	C // CEU /// C // CHB /// C // JPT /// C // YRI	0.2529 // CEU /// 0.1856 // CHB /// 0.1685 // JPT /// 0.1193 // YRI	---	---
AX.39030345	1	0.58770749	0.3077	Affx-4747813	rs1201157	12249031	A	G	NM_001066 // intron // 0 // Hs.256278 // TNFRSF1B // 7133 // tumor necrosis factor receptor superfamily, member 1B /// ENST00000536782 // intron // 0 // Hs.256278 // TNFRSF1B // 7133 // tumor necrosis factor receptor superfamily, member 1B /// ENST00000400863 // intron // 0 // Hs.256278 // TNFRSF1B // 7133 // tumor necrosis factor receptor superfamily, member 1B /// ENST00000492361 // intron // 0…	21.3071 // D1S489 // D1S434 // --- // --- // deCODE /// 26.3027 // D1S2667 // D1S2834 // AFMA224WG9 // AFM321ZB9 // Marshfield /// 25.3770 // D1S2740 // --- // --- // 815107 // SLM1	0.4353 // 0.5647 // CEU /// 0.2784 // 0.7216 // CHB /// 0.3596 // 0.6404 // JPT /// 0.3636 // 0.6364 // YRI	0.5882 // CEU /// 0.4742 // CHB /// 0.4944 // JPT /// 0.4773 // YRI	170 // CEU /// 194 // CHB /// 178 // JPT /// 176 // YRI	YES	A // CEU /// A // CHB /// A // JPT /// A // YRI	0.4353 // CEU /// 0.2784 // CHB /// 0.3596 // JPT /// 0.3636 // YRI	---	---
AX.39030371	1	1.43039203	0.2261	Affx-4747983	rs525891	12249643	A	T	NM_001066 // intron // 0 // Hs.256278 // TNFRSF1B // 7133 // tumor necrosis factor receptor superfamily, member 1B /// ENST00000536782 // intron // 0 // Hs.256278 // TNFRSF1B // 7133 // tumor necrosis factor receptor superfamily, member 1B /// ENST00000400863 // intron // 0 // Hs.256278 // TNFRSF1B // 7133 // tumor necrosis factor receptor superfamily, member 1B /// ENST00000492361 // intron // 0…	21.3071 // D1S489 // D1S434 // --- // --- // deCODE /// 26.3040 // D1S2667 // D1S2834 // AFMA224WG9 // AFM321ZB9 // Marshfield /// 25.3777 // D1S2740 // --- // --- // 815107 // SLM1	0.7706 // 0.2294 // CEU /// 0.8144 // 0.1856 // CHB /// 0.8315 // 0.1685 // JPT /// 0.8750 // 0.1250 // YRI	0.4353 // CEU /// 0.2680 // CHB /// 0.2921 // JPT /// 0.2273 // YRI	170 // CEU /// 194 // CHB /// 178 // JPT /// 176 // YRI	YES	T // CEU /// T // CHB /// T // JPT /// T // YRI	0.2294 // CEU /// 0.1856 // CHB /// 0.1685 // JPT /// 0.1250 // YRI	---	---
AX.39030373	1	0.21516882	0.1943	Affx-4748000	rs548580	12249770	G	A	NM_001066 // intron // 0 // Hs.256278 // TNFRSF1B // 7133 // tumor necrosis factor receptor superfamily, member 1B /// ENST00000536782 // intron // 0 // Hs.256278 // TNFRSF1B // 7133 // tumor necrosis factor receptor superfamily, member 1B /// ENST00000400863 // intron // 0 // Hs.256278 // TNFRSF1B // 7133 // tumor necrosis factor receptor superfamily, member 1B /// ENST00000492361 // intron // 0…	21.3071 // D1S489 // D1S434 // --- // --- // deCODE /// 26.3042 // D1S2667 // D1S2834 // AFMA224WG9 // AFM321ZB9 // Marshfield /// 25.3778 // D1S2740 // --- // --- // 815107 // SLM1	0.2294 // 0.7706 // CEU /// 0.1856 // 0.8144 // CHB /// 0.1685 // 0.8315 // JPT /// 0.1080 // 0.8920 // YRI	0.4353 // CEU /// 0.2680 // CHB /// 0.2921 // JPT /// 0.1932 // YRI	170 // CEU /// 194 // CHB /// 178 // JPT /// 176 // YRI	YES	A // CEU /// A // CHB /// A // JPT /// A // YRI	0.2294 // CEU /// 0.1856 // CHB /// 0.1685 // JPT /// 0.1080 // YRI	---	---
AX.39030399	1	0.21310667	0.08917	Affx-4748200	rs5746015	12250894	T	G	NM_001066 // intron // 0 // Hs.256278 // TNFRSF1B // 7133 // tumor necrosis factor receptor superfamily, member 1B /// ENST00000536782 // intron // 0 // Hs.256278 // TNFRSF1B // 7133 // tumor necrosis factor receptor superfamily, member 1B /// ENST00000400863 // intron // 0 // Hs.256278 // TNFRSF1B // 7133 // tumor necrosis factor receptor superfamily, member 1B /// ENST00000492361 // intron // 0…	21.3071 // D1S489 // D1S434 // --- // --- // deCODE /// 26.3066 // D1S2667 // D1S2834 // AFMA224WG9 // AFM321ZB9 // Marshfield /// 25.3791 // D1S2740 // --- // --- // 815107 // SLM1	1.0000 // 0.0000 // CEU /// 1.0000 // 0.0000 // CHB /// 1.0000 // 0.0000 // JPT /// 0.8750 // 0.1250 // YRI	0.0000 // CEU /// 0.0000 // CHB /// 0.0000 // JPT /// 0.2045 // YRI	170 // CEU /// 194 // CHB /// 178 // JPT /// 176 // YRI	---	G // CEU /// G // CHB /// G // JPT /// G // YRI	0.0000 // CEU /// 0.0000 // CHB /// 0.0000 // JPT /// 0.1250 // YRI	---	---
AX.39030405	1	0	0.02866	Affx-4748220	rs5746016	12250979	C	T	NM_001066 // intron // 0 // Hs.256278 // TNFRSF1B // 7133 // tumor necrosis factor receptor superfamily, member 1B /// ENST00000536782 // intron // 0 // Hs.256278 // TNFRSF1B // 7133 // tumor necrosis factor receptor superfamily, member 1B /// ENST00000400863 // intron // 0 // Hs.256278 // TNFRSF1B // 7133 // tumor necrosis factor receptor superfamily, member 1B /// ENST00000492361 // intron // 0…	21.3071 // D1S489 // D1S434 // --- // --- // deCODE /// 26.3068 // D1S2667 // D1S2834 // AFMA224WG9 // AFM321ZB9 // Marshfield /// 25.3792 // D1S2740 // --- // --- // 815107 // SLM1	0.0706 // 0.9294 // CEU /// 0.0000 // 1.0000 // CHB /// 0.0000 // 1.0000 // JPT /// 0.0170 // 0.9830 // YRI	0.1412 // CEU /// 0.0000 // CHB /// 0.0000 // JPT /// 0.0341 // YRI	170 // CEU /// 194 // CHB /// 178 // JPT /// 176 // YRI	YES	T // CEU /// T // CHB /// T // JPT /// T // YRI	0.0706 // CEU /// 0.0000 // CHB /// 0.0000 // JPT /// 0.0170 // YRI	---	---
AX.29996039	1	0.53372568	0.1815	Affx-4748371	rs498906	12251765	T	G	NR_039775 // exon // 0 // --- // MIR4632 // 100616438 // microRNA 4632 /// NM_001066 // intron // 0 // Hs.256278 // TNFRSF1B // 7133 // tumor necrosis factor receptor superfamily, member 1B /// ENST00000536782 // intron // 0 // Hs.256278 // TNFRSF1B // 7133 // tumor necrosis factor receptor superfamily, member 1B /// ENST00000400863 // intron // 0 // Hs.256278 // TNFRSF1B // 7133 // tumor necrosi…	21.3072 // D1S489 // D1S434 // --- // --- // deCODE /// 26.3085 // D1S2667 // D1S2834 // AFMA224WG9 // AFM321ZB9 // Marshfield /// 25.3801 // D1S2740 // --- // --- // 815107 // SLM1	0.7765 // 0.2235 // CEU /// 0.8196 // 0.1804 // CHB /// 0.8371 // 0.1629 // JPT /// 0.8807 // 0.1193 // YRI	0.4235 // CEU /// 0.2784 // CHB /// 0.2809 // JPT /// 0.2159 // YRI	170 // CEU /// 194 // CHB /// 178 // JPT /// 176 // YRI	---	G // CEU /// G // CHB /// G // JPT /// G // YRI	0.2235 // CEU /// 0.1804 // CHB /// 0.1629 // JPT /// 0.1193 // YRI	---	---
AX.11570283	1	1.42504322	0.2628	Affx-4748380	rs653667	12251808	T	G	NR_039775 // exon // 0 // --- // MIR4632 // 100616438 // microRNA 4632 /// NM_001066 // intron // 0 // Hs.256278 // TNFRSF1B // 7133 // tumor necrosis factor receptor superfamily, member 1B /// ENST00000536782 // intron // 0 // Hs.256278 // TNFRSF1B // 7133 // tumor necrosis factor receptor superfamily, member 1B /// ENST00000400863 // intron // 0 // Hs.256278 // TNFRSF1B // 7133 // tumor necrosi…	21.3072 // D1S489 // D1S434 // --- // --- // deCODE /// 26.3086 // D1S2667 // D1S2834 // AFMA224WG9 // AFM321ZB9 // Marshfield /// 25.3801 // D1S2740 // --- // --- // 815107 // SLM1	0.6529 // 0.3471 // CEU /// 0.6340 // 0.3660 // CHB /// 0.6742 // 0.3258 // JPT /// 0.8409 // 0.1591 // YRI	0.4588 // CEU /// 0.5052 // CHB /// 0.4270 // JPT /// 0.2727 // YRI	170 // CEU /// 194 // CHB /// 178 // JPT /// 176 // YRI	YES	G // CEU /// G // CHB /// G // JPT /// G // YRI	0.3471 // CEU /// 0.3660 // CHB /// 0.3258 // JPT /// 0.1591 // YRI	---	---
AX.39030465	1	0.25003192	0.1624	Affx-4748619	rs636964	12253351	T	C	NM_001066 // intron // 0 // Hs.256278 // TNFRSF1B // 7133 // tumor necrosis factor receptor superfamily, member 1B /// ENST00000492361 // intron // 0 // Hs.256278 // TNFRSF1B // 7133 // tumor necrosis factor receptor superfamily, member 1B /// ENST00000376259 // intron // 0 // Hs.256278 // TNFRSF1B // 7133 // tumor necrosis factor receptor superfamily, member 1B	21.3072 // D1S489 // D1S434 // --- // --- // deCODE /// 26.3119 // D1S2667 // D1S2834 // AFMA224WG9 // AFM321ZB9 // Marshfield /// 25.3819 // D1S2740 // --- // --- // 815107 // SLM1	0.8176 // 0.1824 // CEU /// 0.7938 // 0.2062 // CHB /// 0.8202 // 0.1798 // JPT /// 0.8750 // 0.1250 // YRI	0.3412 // CEU /// 0.3093 // CHB /// 0.3146 // JPT /// 0.2273 // YRI	170 // CEU /// 194 // CHB /// 178 // JPT /// 176 // YRI	YES	C // CEU /// C // CHB /// C // JPT /// C // YRI	0.1824 // CEU /// 0.2062 // CHB /// 0.1798 // JPT /// 0.1250 // YRI	---	---
AX.39030473	1	0	0.0414	Affx-4748721	rs2229700	12254015	T	C	ENST00000492361 // exon // 0 // Hs.256278 // TNFRSF1B // 7133 // tumor necrosis factor receptor superfamily, member 1B /// NM_001066 // missense // 0 // Hs.256278 // TNFRSF1B // 7133 // tumor necrosis factor receptor superfamily, member 1B /// ENST00000376259 // missense // 0 // Hs.256278 // TNFRSF1B // 7133 // tumor necrosis factor receptor superfamily, member 1B	21.3072 // D1S489 // D1S434 // --- // --- // deCODE /// 26.3133 // D1S2667 // D1S2834 // AFMA224WG9 // AFM321ZB9 // Marshfield /// 25.3827 // D1S2740 // --- // --- // 815107 // SLM1	1.0000 // 0.0000 // CEU /// 1.0000 // 0.0000 // CHB /// 1.0000 // 0.0000 // JPT /// 0.9375 // 0.0625 // YRI	0.0000 // CEU /// 0.0000 // CHB /// 0.0000 // JPT /// 0.1250 // YRI	170 // CEU /// 194 // CHB /// 178 // JPT /// 176 // YRI	YES	C // CEU /// C // CHB /// C // JPT /// C // YRI	0.0000 // CEU /// 0.0000 // CHB /// 0.0000 // JPT /// 0.0625 // YRI	---	---
AX.39030477	1	0.26248931	0.07006	Affx-4748751	rs2275416	12254201	G	A	NM_001066 // intron // 0 // Hs.256278 // TNFRSF1B // 7133 // tumor necrosis factor receptor superfamily, member 1B /// ENST00000492361 // intron // 0 // Hs.256278 // TNFRSF1B // 7133 // tumor necrosis factor receptor superfamily, member 1B /// ENST00000376259 // intron // 0 // Hs.256278 // TNFRSF1B // 7133 // tumor necrosis factor receptor superfamily, member 1B	21.3073 // D1S489 // D1S434 // --- // --- // deCODE /// 26.3137 // D1S2667 // D1S2834 // AFMA224WG9 // AFM321ZB9 // Marshfield /// 25.3829 // D1S2740 // --- // --- // 815107 // SLM1	0.1941 // 0.8059 // CEU /// 0.1701 // 0.8299 // CHB /// 0.1629 // 0.8371 // JPT /// 0.0682 // 0.9318 // YRI	0.3647 // CEU /// 0.2371 // CHB /// 0.2809 // JPT /// 0.1364 // YRI	170 // CEU /// 194 // CHB /// 178 // JPT /// 176 // YRI	YES	A // CEU /// A // CHB /// A // JPT /// A // YRI	0.1941 // CEU /// 0.1701 // CHB /// 0.1629 // JPT /// 0.0682 // YRI	---	---
AX.39030505	1	0	0.09873	Affx-4748963	rs590977	12255360	A	C	NM_001066 // intron // 0 // Hs.256278 // TNFRSF1B // 7133 // tumor necrosis factor receptor superfamily, member 1B /// ENST00000492361 // intron // 0 // Hs.256278 // TNFRSF1B // 7133 // tumor necrosis factor receptor superfamily, member 1B /// ENST00000376259 // intron // 0 // Hs.256278 // TNFRSF1B // 7133 // tumor necrosis factor receptor superfamily, member 1B	21.3073 // D1S489 // D1S434 // --- // --- // deCODE /// 26.3161 // D1S2667 // D1S2834 // AFMA224WG9 // AFM321ZB9 // Marshfield /// 25.3842 // D1S2740 // --- // --- // 815107 // SLM1	0.8412 // 0.1588 // CEU /// 0.8093 // 0.1907 // CHB /// 0.8371 // 0.1629 // JPT /// 0.9375 // 0.0625 // YRI	0.3176 // CEU /// 0.2784 // CHB /// 0.2809 // JPT /// 0.1250 // YRI	170 // CEU /// 194 // CHB /// 178 // JPT /// 176 // YRI	YES	C // CEU /// C // CHB /// C // JPT /// C // YRI	0.1588 // CEU /// 0.1907 // CHB /// 0.1629 // JPT /// 0.0625 // YRI	---	---
AX.39030577	1	1.37633729	0.1178	Affx-4749464	rs170958	12257656	T	C	NM_001066 // intron // 0 // Hs.256278 // TNFRSF1B // 7133 // tumor necrosis factor receptor superfamily, member 1B /// ENST00000492361 // intron // 0 // Hs.256278 // TNFRSF1B // 7133 // tumor necrosis factor receptor superfamily, member 1B /// ENST00000376259 // intron // 0 // Hs.256278 // TNFRSF1B // 7133 // tumor necrosis factor receptor superfamily, member 1B	21.3074 // D1S489 // D1S434 // --- // --- // deCODE /// 26.3210 // D1S2667 // D1S2834 // AFMA224WG9 // AFM321ZB9 // Marshfield /// 25.3869 // D1S2740 // --- // --- // 815107 // SLM1	1.0000 // 0.0000 // CEU /// 1.0000 // 0.0000 // CHB /// 1.0000 // 0.0000 // JPT /// 0.9489 // 0.0511 // YRI	0.0000 // CEU /// 0.0000 // CHB /// 0.0000 // JPT /// 0.1023 // YRI	170 // CEU /// 194 // CHB /// 178 // JPT /// 176 // YRI	YES	C // CEU /// C // CHB /// C // JPT /// C // YRI	0.0000 // CEU /// 0.0000 // CHB /// 0.0000 // JPT /// 0.0511 // YRI	---	---
AX.11386548	1	1.15131835	0.2707	Affx-4749582	rs235249	12258231	T	C	NM_001066 // intron // 0 // Hs.256278 // TNFRSF1B // 7133 // tumor necrosis factor receptor superfamily, member 1B /// ENST00000492361 // intron // 0 // Hs.256278 // TNFRSF1B // 7133 // tumor necrosis factor receptor superfamily, member 1B /// ENST00000376259 // intron // 0 // Hs.256278 // TNFRSF1B // 7133 // tumor necrosis factor receptor superfamily, member 1B	21.3074 // D1S489 // D1S434 // --- // --- // deCODE /// 26.3223 // D1S2667 // D1S2834 // AFMA224WG9 // AFM321ZB9 // Marshfield /// 25.3875 // D1S2740 // --- // --- // 815107 // SLM1	0.7588 // 0.2412 // CEU /// 0.7990 // 0.2010 // CHB /// 0.8315 // 0.1685 // JPT /// 0.7614 // 0.2386 // YRI	0.4588 // CEU /// 0.2990 // CHB /// 0.2921 // JPT /// 0.3864 // YRI	170 // CEU /// 194 // CHB /// 178 // JPT /// 176 // YRI	YES	C // CEU /// C // CHB /// C // JPT /// C // YRI	0.2412 // CEU /// 0.2010 // CHB /// 0.1685 // JPT /// 0.2386 // YRI	---	---
AX.39030729	1	0	0.0414	Affx-4750359	rs5746059	12262792	A	G	NM_001066 // intron // 0 // Hs.256278 // TNFRSF1B // 7133 // tumor necrosis factor receptor superfamily, member 1B /// ENST00000492361 // intron // 0 // Hs.256278 // TNFRSF1B // 7133 // tumor necrosis factor receptor superfamily, member 1B /// ENST00000376259 // intron // 0 // Hs.256278 // TNFRSF1B // 7133 // tumor necrosis factor receptor superfamily, member 1B	21.3076 // D1S489 // D1S434 // --- // --- // deCODE /// 26.3320 // D1S2667 // D1S2834 // AFMA224WG9 // AFM321ZB9 // Marshfield /// 25.3928 // D1S2740 // --- // --- // 815107 // SLM1	0.7588 // 0.2412 // CEU /// 0.8247 // 0.1753 // CHB /// 0.8315 // 0.1685 // JPT /// 0.9773 // 0.0227 // YRI	0.4118 // CEU /// 0.2474 // CHB /// 0.2921 // JPT /// 0.0455 // YRI	170 // CEU /// 194 // CHB /// 178 // JPT /// 176 // YRI	YES	G // CEU /// G // CHB /// G // JPT /// G // YRI	0.2412 // CEU /// 0.1753 // CHB /// 0.1685 // JPT /// 0.0227 // YRI	---	---
AX.29996575	1	0.15782777	0.1115	Affx-4750481	rs17884213	12263545	C	T	NM_001066 // intron // 0 // Hs.256278 // TNFRSF1B // 7133 // tumor necrosis factor receptor superfamily, member 1B /// ENST00000492361 // intron // 0 // Hs.256278 // TNFRSF1B // 7133 // tumor necrosis factor receptor superfamily, member 1B /// ENST00000376259 // intron // 0 // Hs.256278 // TNFRSF1B // 7133 // tumor necrosis factor receptor superfamily, member 1B	21.3076 // D1S489 // D1S434 // --- // --- // deCODE /// 26.3336 // D1S2667 // D1S2834 // AFMA224WG9 // AFM321ZB9 // Marshfield /// 25.3936 // D1S2740 // --- // --- // 815107 // SLM1	0.2765 // 0.7235 // CEU /// 0.0928 // 0.9072 // CHB /// 0.0281 // 0.9719 // JPT /// 0.0568 // 0.9432 // YRI	0.4824 // CEU /// 0.1443 // CHB /// 0.0562 // JPT /// 0.1136 // YRI	170 // CEU /// 194 // CHB /// 178 // JPT /// 176 // YRI	---	T // CEU /// T // CHB /// T // JPT /// T // YRI	0.2765 // CEU /// 0.0928 // CHB /// 0.0281 // JPT /// 0.0568 // YRI	---	---
AX.29996613	1	0	0.01592	Affx-4750624	rs17886580	12264461	G	A	NM_001066 // intron // 0 // Hs.256278 // TNFRSF1B // 7133 // tumor necrosis factor receptor superfamily, member 1B /// ENST00000492361 // intron // 0 // Hs.256278 // TNFRSF1B // 7133 // tumor necrosis factor receptor superfamily, member 1B /// ENST00000376259 // intron // 0 // Hs.256278 // TNFRSF1B // 7133 // tumor necrosis factor receptor superfamily, member 1B	21.3076 // D1S489 // D1S434 // --- // --- // deCODE /// 26.3355 // D1S2667 // D1S2834 // AFMA224WG9 // AFM321ZB9 // Marshfield /// 25.3947 // D1S2740 // --- // --- // 815107 // SLM1	0.0706 // 0.9294 // CEU /// 0.0000 // 1.0000 // CHB /// 0.0000 // 1.0000 // JPT /// 0.0170 // 0.9830 // YRI	0.1412 // CEU /// 0.0000 // CHB /// 0.0000 // JPT /// 0.0341 // YRI	170 // CEU /// 194 // CHB /// 178 // JPT /// 176 // YRI	---	A // CEU /// A // CHB /// A // JPT /// A // YRI	0.0706 // CEU /// 0.0000 // CHB /// 0.0000 // JPT /// 0.0170 // YRI	---	---
AX.29996673	1	0.41873319	0.1058	Affx-4750935	rs5746062	12266612	A	G	NM_001066 // intron // 0 // Hs.256278 // TNFRSF1B // 7133 // tumor necrosis factor receptor superfamily, member 1B /// ENST00000492361 // intron // 0 // Hs.256278 // TNFRSF1B // 7133 // tumor necrosis factor receptor superfamily, member 1B /// ENST00000376259 // intron // 0 // Hs.256278 // TNFRSF1B // 7133 // tumor necrosis factor receptor superfamily, member 1B	21.3077 // D1S489 // D1S434 // --- // --- // deCODE /// 26.3401 // D1S2667 // D1S2834 // AFMA224WG9 // AFM321ZB9 // Marshfield /// 25.3972 // D1S2740 // --- // --- // 815107 // SLM1	0.6353 // 0.3647 // CEU /// 0.9227 // 0.0773 // CHB /// 0.9663 // 0.0337 // JPT /// 0.9318 // 0.0682 // YRI	0.4706 // CEU /// 0.1340 // CHB /// 0.0674 // JPT /// 0.1364 // YRI	170 // CEU /// 194 // CHB /// 178 // JPT /// 176 // YRI	---	G // CEU /// G // CHB /// G // JPT /// G // YRI	0.3647 // CEU /// 0.0773 // CHB /// 0.0337 // JPT /// 0.0682 // YRI	---	---
AX.29996683	1	0	0.03503	Affx-4750945	rs13306715	12266682	C	T	NM_001066 // intron // 0 // Hs.256278 // TNFRSF1B // 7133 // tumor necrosis factor receptor superfamily, member 1B /// ENST00000492361 // intron // 0 // Hs.256278 // TNFRSF1B // 7133 // tumor necrosis factor receptor superfamily, member 1B /// ENST00000376259 // intron // 0 // Hs.256278 // TNFRSF1B // 7133 // tumor necrosis factor receptor superfamily, member 1B	21.3077 // D1S489 // D1S434 // --- // --- // deCODE /// 26.3403 // D1S2667 // D1S2834 // AFMA224WG9 // AFM321ZB9 // Marshfield /// 25.3972 // D1S2740 // --- // --- // 815107 // SLM1	0.0000 // 1.0000 // CEU /// 0.0052 // 0.9948 // CHB /// 0.0000 // 1.0000 // JPT /// 0.0682 // 0.9318 // YRI	0.0000 // CEU /// 0.0103 // CHB /// 0.0000 // JPT /// 0.1136 // YRI	170 // CEU /// 194 // CHB /// 178 // JPT /// 176 // YRI	---	T // CEU /// T // CHB /// T // JPT /// T // YRI	0.0000 // CEU /// 0.0052 // CHB /// 0.0000 // JPT /// 0.0682 // YRI	---	---
AX.29996713	1	0	0.01592	Affx-4751035	rs5030792	12267270	T	G	ENST00000492361 // exon // 0 // Hs.256278 // TNFRSF1B // 7133 // tumor necrosis factor receptor superfamily, member 1B /// NM_001066 // UTR-3 // 0 // Hs.256278 // TNFRSF1B // 7133 // tumor necrosis factor receptor superfamily, member 1B /// ENST00000376259 // UTR-3 // 0 // Hs.256278 // TNFRSF1B // 7133 // tumor necrosis factor receptor superfamily, member 1B	21.3077 // D1S489 // D1S434 // --- // --- // deCODE /// 26.3415 // D1S2667 // D1S2834 // AFMA224WG9 // AFM321ZB9 // Marshfield /// 25.3979 // D1S2740 // --- // --- // 815107 // SLM1	0.9765 // 0.0235 // CEU /// 1.0000 // 0.0000 // CHB /// 1.0000 // 0.0000 // JPT /// 0.9943 // 0.0057 // YRI	0.0471 // CEU /// 0.0000 // CHB /// 0.0000 // JPT /// 0.0114 // YRI	170 // CEU /// 194 // CHB /// 178 // JPT /// 176 // YRI	---	G // CEU /// G // CHB /// G // JPT /// G // YRI	0.0235 // CEU /// 0.0000 // CHB /// 0.0000 // JPT /// 0.0057 // YRI	---	---
AX.39030865	1	0.87909718	0.1178	Affx-4751104	rs5746068	12267555	C	G	ENST00000492361 // exon // 0 // Hs.256278 // TNFRSF1B // 7133 // tumor necrosis factor receptor superfamily, member 1B /// NM_001066 // UTR-3 // 0 // Hs.256278 // TNFRSF1B // 7133 // tumor necrosis factor receptor superfamily, member 1B /// ENST00000376259 // UTR-3 // 0 // Hs.256278 // TNFRSF1B // 7133 // tumor necrosis factor receptor superfamily, member 1B	21.3077 // D1S489 // D1S434 // --- // --- // deCODE /// 26.3421 // D1S2667 // D1S2834 // AFMA224WG9 // AFM321ZB9 // Marshfield /// 25.3982 // D1S2740 // --- // --- // 815107 // SLM1	1.0000 // 0.0000 // CEU /// 1.0000 // 0.0000 // CHB /// 1.0000 // 0.0000 // JPT /// 0.8636 // 0.1364 // YRI	0.0000 // CEU /// 0.0000 // CHB /// 0.0000 // JPT /// 0.2273 // YRI	170 // CEU /// 194 // CHB /// 178 // JPT /// 176 // YRI	YES	G // CEU /// G // CHB /// G // JPT /// G // YRI	0.0000 // CEU /// 0.0000 // CHB /// 0.0000 // JPT /// 0.1364 // YRI	---	---
AX.39030897	1	0	0.4904	Affx-4751227	rs1061628	12267999	C	T	ENST00000492361 // exon // 0 // Hs.256278 // TNFRSF1B // 7133 // tumor necrosis factor receptor superfamily, member 1B /// NM_001066 // UTR-3 // 0 // Hs.256278 // TNFRSF1B // 7133 // tumor necrosis factor receptor superfamily, member 1B /// ENST00000376259 // UTR-3 // 0 // Hs.256278 // TNFRSF1B // 7133 // tumor necrosis factor receptor superfamily, member 1B	21.3077 // D1S489 // D1S434 // --- // --- // deCODE /// 26.3431 // D1S2667 // D1S2834 // AFMA224WG9 // AFM321ZB9 // Marshfield /// 25.3987 // D1S2740 // --- // --- // 815107 // SLM1	0.4059 // 0.5941 // CEU /// 0.2938 // 0.7062 // CHB /// 0.2584 // 0.7416 // JPT /// 0.4545 // 0.5455 // YRI	0.5529 // CEU /// 0.3814 // CHB /// 0.3820 // JPT /// 0.4545 // YRI	170 // CEU /// 194 // CHB /// 178 // JPT /// 176 // YRI	YES	T // CEU /// T // CHB /// T // JPT /// T // YRI	0.4059 // CEU /// 0.2938 // CHB /// 0.2584 // JPT /// 0.4545 // YRI	---	---
AX.39030921	1	0.35694232	0.06051	Affx-4751339	rs1061631	12268499	G	A	ENST00000492361 // exon // 0 // Hs.256278 // TNFRSF1B // 7133 // tumor necrosis factor receptor superfamily, member 1B /// NM_001066 // UTR-3 // 0 // Hs.256278 // TNFRSF1B // 7133 // tumor necrosis factor receptor superfamily, member 1B /// ENST00000376259 // UTR-3 // 0 // Hs.256278 // TNFRSF1B // 7133 // tumor necrosis factor receptor superfamily, member 1B	21.3078 // D1S489 // D1S434 // --- // --- // deCODE /// 26.3441 // D1S2667 // D1S2834 // AFMA224WG9 // AFM321ZB9 // Marshfield /// 25.3993 // D1S2740 // --- // --- // 815107 // SLM1	0.2235 // 0.7765 // CEU /// 0.1237 // 0.8763 // CHB /// 0.1011 // 0.8989 // JPT /// 0.0114 // 0.9886 // YRI	0.3765 // CEU /// 0.2474 // CHB /// 0.2022 // JPT /// 0.0227 // YRI	170 // CEU /// 194 // CHB /// 178 // JPT /// 176 // YRI	YES	A // CEU /// A // CHB /// A // JPT /// A // YRI	0.2235 // CEU /// 0.1237 // CHB /// 0.1011 // JPT /// 0.0114 // YRI	---	---
AX.39030931	1	2.62525165	0.04839	Affx-4751368	rs17884182	12268578	T	G	ENST00000492361 // exon // 0 // Hs.256278 // TNFRSF1B // 7133 // tumor necrosis factor receptor superfamily, member 1B /// NM_001066 // UTR-3 // 0 // Hs.256278 // TNFRSF1B // 7133 // tumor necrosis factor receptor superfamily, member 1B /// ENST00000376259 // UTR-3 // 0 // Hs.256278 // TNFRSF1B // 7133 // tumor necrosis factor receptor superfamily, member 1B	21.3078 // D1S489 // D1S434 // --- // --- // deCODE /// 26.3443 // D1S2667 // D1S2834 // AFMA224WG9 // AFM321ZB9 // Marshfield /// 25.3994 // D1S2740 // --- // --- // 815107 // SLM1	1.0000 // 0.0000 // CEU /// 1.0000 // 0.0000 // CHB /// 1.0000 // 0.0000 // JPT /// 0.9489 // 0.0511 // YRI	0.0000 // CEU /// 0.0000 // CHB /// 0.0000 // JPT /// 0.1023 // YRI	170 // CEU /// 194 // CHB /// 178 // JPT /// 176 // YRI	YES	G // CEU /// G // CHB /// G // JPT /// G // YRI	0.0000 // CEU /// 0.0000 // CHB /// 0.0000 // JPT /// 0.0511 // YRI	---	---
AX.39030945	1	0.77780395	0.03526	Affx-4751423	rs5746074	12268721	G	A	ENST00000492361 // exon // 0 // Hs.256278 // TNFRSF1B // 7133 // tumor necrosis factor receptor superfamily, member 1B /// NM_001066 // UTR-3 // 0 // Hs.256278 // TNFRSF1B // 7133 // tumor necrosis factor receptor superfamily, member 1B /// ENST00000376259 // UTR-3 // 0 // Hs.256278 // TNFRSF1B // 7133 // tumor necrosis factor receptor superfamily, member 1B	21.3078 // D1S489 // D1S434 // --- // --- // deCODE /// 26.3446 // D1S2667 // D1S2834 // AFMA224WG9 // AFM321ZB9 // Marshfield /// 25.3996 // D1S2740 // --- // --- // 815107 // SLM1	0.0353 // 0.9647 // CEU /// 0.0361 // 0.9639 // CHB /// 0.0056 // 0.9944 // JPT /// 0.0227 // 0.9773 // YRI	0.0706 // CEU /// 0.0722 // CHB /// 0.0112 // JPT /// 0.0455 // YRI	170 // CEU /// 194 // CHB /// 178 // JPT /// 176 // YRI	YES	A // CEU /// A // CHB /// A // JPT /// A // YRI	0.0353 // CEU /// 0.0361 // CHB /// 0.0056 // JPT /// 0.0227 // YRI	---	---
AX.39031011	1	1.31247104	0.172	Affx-4752025	rs235214	12271503	T	C	NM_001066 // downstream // 2226 // Hs.256278 // TNFRSF1B // 7133 // tumor necrosis factor receptor superfamily, member 1B /// ENST00000376259 // downstream // 2218 // Hs.256278 // TNFRSF1B // 7133 // tumor necrosis factor receptor superfamily, member 1B /// ENST00000453852 // downstream // 9346 // --- // --- // --- // --- /// NM_015378 // upstream // 18610 // Hs.439381 // VPS13D // 55187 // vacuo…	21.3079 // D1S489 // D1S434 // --- // --- // deCODE /// 26.3505 // D1S2667 // D1S2834 // AFMA224WG9 // AFM321ZB9 // Marshfield /// 25.4028 // D1S2740 // --- // --- // 815107 // SLM1	0.1294 // 0.8706 // CEU /// 0.4691 // 0.5309 // CHB /// 0.4438 // 0.5562 // JPT /// 0.2159 // 0.7841 // YRI	0.2353 // CEU /// 0.4639 // CHB /// 0.5730 // JPT /// 0.3636 // YRI	170 // CEU /// 194 // CHB /// 178 // JPT /// 176 // YRI	YES	T // CEU /// T // CHB /// T // JPT /// T // YRI	0.1294 // CEU /// 0.4691 // CHB /// 0.4438 // JPT /// 0.2159 // YRI	---	---
AX.39031101	1	0.22040351	0.3567	Affx-4753024	rs4846100	12277664	C	G	NM_001066 // downstream // 8387 // Hs.256278 // TNFRSF1B // 7133 // tumor necrosis factor receptor superfamily, member 1B /// ENST00000376259 // downstream // 8379 // Hs.256278 // TNFRSF1B // 7133 // tumor necrosis factor receptor superfamily, member 1B /// ENST00000453852 // downstream // 3185 // --- // --- // --- // --- /// NM_015378 // upstream // 12449 // Hs.439381 // VPS13D // 55187 // vacuo…	21.3081 // D1S489 // D1S434 // --- // --- // deCODE /// 26.3636 // D1S2667 // D1S2834 // AFMA224WG9 // AFM321ZB9 // Marshfield /// 25.4098 // D1S2740 // --- // --- // 815107 // SLM1	0.5765 // 0.4235 // CEU /// 0.7320 // 0.2680 // CHB /// 0.6966 // 0.3034 // JPT /// 0.3466 // 0.6534 // YRI	0.5647 // CEU /// 0.4124 // CHB /// 0.4270 // JPT /// 0.5568 // YRI	170 // CEU /// 194 // CHB /// 178 // JPT /// 176 // YRI	YES	G // CEU /// G // CHB /// G // JPT /// C // YRI	0.4235 // CEU /// 0.2680 // CHB /// 0.3034 // JPT /// 0.3466 // YRI	---	---
AX.16561373	1	1.50100064	0.4167	Affx-4763240	rs3765337	12342599	T	G	NM_015378 // intron // 0 // Hs.439381 // VPS13D // 55187 // vacuolar protein sorting 13 homolog D (S. cerevisiae) /// NM_018156 // intron // 0 // Hs.439381 // VPS13D // 55187 // vacuolar protein sorting 13 homolog D (S. cerevisiae) /// ENST00000356315 // intron // 0 // Hs.439381 // VPS13D // 55187 // vacuolar protein sorting 13 homolog D (S. cerevisiae) /// ENST00000358136 // intron // 0 // Hs.43…	21.3240 // D1S434 // D1S1597 // --- // --- // deCODE /// 26.5019 // D1S2667 // D1S2834 // AFMA224WG9 // AFM321ZB9 // Marshfield /// 25.4844 // D1S2740 // --- // --- // 815107 // SLM1	0.9529 // 0.0471 // CEU /// 0.8247 // 0.1753 // CHB /// 0.8596 // 0.1404 // JPT /// 0.3636 // 0.6364 // YRI	0.0941 // CEU /// 0.2887 // CHB /// 0.2809 // JPT /// 0.4318 // YRI	170 // CEU /// 194 // CHB /// 178 // JPT /// 176 // YRI	YES	G // CEU /// G // CHB /// G // JPT /// T // YRI	0.0471 // CEU /// 0.1753 // CHB /// 0.1404 // JPT /// 0.3636 // YRI	---	---	12342599	AMPanel	Afr-Euro
AX.11431035	1	0.79290446	0.07006	Affx-4974402	rs2999896	13825195	T	C	NM_001010847 // intron // 0 // Hs.657356 // LRRC38 // 126755 // leucine rich repeat containing 38 /// ENST00000376085 // intron // 0 // Hs.657356 // LRRC38 // 126755 // leucine rich repeat containing 38	23.4224 // D1S1597 // D1S228 // --- // --- // deCODE /// 29.6588 // D1S2667 // D1S2834 // AFMA224WG9 // AFM321ZB9 // Marshfield /// 27.1874 // D1S2740 // --- // --- // 815107 // SLM1	0.6176 // 0.3824 // CEU /// 0.2320 // 0.7680 // CHB /// 0.1461 // 0.8539 // JPT /// 0.0511 // 0.9489 // YRI	0.5294 // CEU /// 0.3608 // CHB /// 0.2697 // JPT /// 0.0795 // YRI	170 // CEU /// 194 // CHB /// 178 // JPT /// 176 // YRI	---	C // CEU /// T // CHB /// T // JPT /// T // YRI	0.3824 // CEU /// 0.2320 // CHB /// 0.1461 // JPT /// 0.0511 // YRI	---	---	13825195	AMPanel	Afr-Euro
AFFX.SNP.001968	1	0.65169514	0.3567	Affx-5027048	rs1203669	14186998	A	G	NM_012231 // downstream // 35424 // Hs.371823 // PRDM2 // 7799 // PR domain containing 2, with ZNF domain /// ENST00000235372 // downstream // 35438 // Hs.371823 // PRDM2 // 7799 // PR domain containing 2, with ZNF domain /// NM_015209 // upstream // 738215 // Hs.368823 // KAZN // 23254 // kazrin, periplakin interacting protein /// ENST00000412667 // upstream // 32054 // --- // --- // --- // ---	24.3893 // D1S228 // D1S2834 // --- // --- // deCODE /// 30.4292 // D1S2667 // D1S2834 // AFMA224WG9 // AFM321ZB9 // Marshfield /// 27.6029 // D1S2740 // --- // --- // 815107 // SLM1	0.5294 // 0.4706 // CEU /// 0.4639 // 0.5361 // CHB /// 0.3427 // 0.6573 // JPT /// 0.7330 // 0.2670 // YRI	0.4000 // CEU /// 0.3299 // CHB /// 0.4157 // JPT /// 0.3750 // YRI	170 // CEU /// 194 // CHB /// 178 // JPT /// 176 // YRI	YES	G // CEU /// A // CHB /// A // JPT /// G // YRI	0.4706 // CEU /// 0.4639 // CHB /// 0.3427 // JPT /// 0.2670 // YRI	---	---
AFFX.SNP.000106	1	0.05893601	0.4682	Affx-5085485	rs6689299	14337926	G	A	NM_012231 // downstream // 186352 // Hs.371823 // PRDM2 // 7799 // PR domain containing 2, with ZNF domain /// ENST00000412667 // intron // 0 // --- // --- // --- // --- /// NM_015209 // upstream // 587287 // Hs.368823 // KAZN // 23254 // kazrin, periplakin interacting protein	24.6671 // D1S228 // D1S2834 // --- // --- // deCODE /// 30.7505 // D1S2667 // D1S2834 // AFMA224WG9 // AFM321ZB9 // Marshfield /// 27.7763 // D1S2740 // --- // --- // 815107 // SLM1	0.4471 // 0.5529 // CEU /// 0.2113 // 0.7887 // CHB /// 0.2303 // 0.7697 // JPT /// 0.5114 // 0.4886 // YRI	0.4706 // CEU /// 0.2990 // CHB /// 0.2809 // JPT /// 0.5682 // YRI	170 // CEU /// 194 // CHB /// 178 // JPT /// 176 // YRI	YES	A // CEU /// A // CHB /// A // JPT /// G // YRI	0.4471 // CEU /// 0.2113 // CHB /// 0.2303 // JPT /// 0.4886 // YRI	---	---
AFFX.SNP.001883	1	0.85823677	0.2548	Affx-5230438	rs4369222	14805215	C	T	NM_012231 // downstream // 653641 // Hs.371823 // PRDM2 // 7799 // PR domain containing 2, with ZNF domain /// NM_015209 // upstream // 119998 // Hs.368823 // KAZN // 23254 // kazrin, periplakin interacting protein /// ENST00000447908 // upstream // 127697 // Hs.698184 // --- // --- // Transcribed locus /// ENST00000491547 // upstream // 119985 // Hs.368823 // KAZN // 23254 // kazrin, periplakin …	25.7092 // D1S2834 // D1S507 // --- // --- // deCODE /// 32.1625 // D1S2834 // D1S2672 // AFM321ZB9 // AFMA232ZB9 // Marshfield /// 28.4753 // --- // D1S2672 // 815107 // --- // SLM1	0.3765 // 0.6235 // CEU /// 0.4124 // 0.5876 // CHB /// 0.3315 // 0.6685 // JPT /// 0.2670 // 0.7330 // YRI	0.4941 // CEU /// 0.5155 // CHB /// 0.4157 // JPT /// 0.3977 // YRI	170 // CEU /// 194 // CHB /// 178 // JPT /// 176 // YRI	YES	T // CEU /// T // CHB /// T // JPT /// T // YRI	0.3765 // CEU /// 0.4124 // CHB /// 0.3315 // JPT /// 0.2670 // YRI	---	---
AX.39094541	1	0.16266413	0.2739	Affx-5372077	rs10803326	15272745	T	C	NM_015209 // intron // 0 // Hs.368823 // KAZN // 23254 // kazrin, periplakin interacting protein /// NM_201628 // intron // 0 // Hs.368823 // KAZN // 23254 // kazrin, periplakin interacting protein /// NM_001018000 // intron // 0 // Hs.368823 // KAZN // 23254 // kazrin, periplakin interacting protein /// NM_001018001 // intron // 0 // Hs.368823 // KAZN // 23254 // kazrin, periplakin interacting p…	27.1995 // D1S2728 // D1S2672 // --- // --- // deCODE /// 33.7302 // D1S2834 // D1S2672 // AFM321ZB9 // AFMA232ZB9 // Marshfield /// 29.7835 // --- // D1S2672 // 815107 // --- // SLM1	0.8765 // 0.1235 // CEU /// 0.8144 // 0.1856 // CHB /// 0.8090 // 0.1910 // JPT /// 0.1136 // 0.8864 // YRI	0.2000 // CEU /// 0.3299 // CHB /// 0.3596 // JPT /// 0.2273 // YRI	170 // CEU /// 194 // CHB /// 178 // JPT /// 176 // YRI	YES	C // CEU /// C // CHB /// C // JPT /// T // YRI	0.1235 // CEU /// 0.1856 // CHB /// 0.1910 // JPT /// 0.1136 // YRI	---	---	15272745	AMPanel	Afr-Euro
AX.39094915	1	1.49173969	0.4045	Affx-5374403	rs12068752	15286096	A	G	NM_015209 // intron // 0 // Hs.368823 // KAZN // 23254 // kazrin, periplakin interacting protein /// NM_201628 // intron // 0 // Hs.368823 // KAZN // 23254 // kazrin, periplakin interacting protein /// NM_001018000 // intron // 0 // Hs.368823 // KAZN // 23254 // kazrin, periplakin interacting protein /// NM_001018001 // intron // 0 // Hs.368823 // KAZN // 23254 // kazrin, periplakin interacting p…	27.2333 // D1S2672 // D1S1592 // --- // --- // deCODE /// 33.7598 // D1S2672 // D1S3669 // AFMA232ZB9 // GATA29A05 // Marshfield /// 29.9349 // D1S2672 // --- // --- // 15353 // SLM1	1.0000 // 0.0000 // CEU /// 1.0000 // 0.0000 // CHB /// 1.0000 // 0.0000 // JPT /// 0.2727 // 0.7273 // YRI	0.0000 // CEU /// 0.0000 // CHB /// 0.0000 // JPT /// 0.3409 // YRI	170 // CEU /// 194 // CHB /// 178 // JPT /// 176 // YRI	YES	G // CEU /// G // CHB /// G // JPT /// A // YRI	0.0000 // CEU /// 0.0000 // CHB /// 0.0000 // JPT /// 0.2727 // YRI	---	---	15286096	AffyAIM	Afr-Euro
AX.30177233	1	0	0.07006	Affx-5611111	rs59454432	16319105	A	G	ENST00000505954 // intron // 0 // --- // --- // --- // --- /// NM_001242884 // upstream // 16478 // Hs.433764 // ZBTB17 // 7709 // zinc finger and BTB domain containing 17 /// NM_178840 // upstream // 11626 // Hs.29190 // C1orf64 // 149563 // chromosome 1 open reading frame 64	29.0742 // D1S2672 // D1S1592 // --- // --- // deCODE /// 35.1207 // D1S2672 // D1S3669 // AFMA232ZB9 // GATA29A05 // Marshfield /// 33.0610 // --- // D1S1592 // 15353 // --- // SLM1	0.9118 // 0.0882 // CEU /// 0.9897 // 0.0103 // CHB /// 0.9888 // 0.0112 // JPT /// 0.9375 // 0.0625 // YRI	0.1765 // CEU /// 0.0206 // CHB /// 0.0225 // JPT /// 0.1250 // YRI	170 // CEU /// 194 // CHB /// 178 // JPT /// 176 // YRI	---	G // CEU /// G // CHB /// G // JPT /// G // YRI	0.0882 // CEU /// 0.0103 // CHB /// 0.0112 // JPT /// 0.0625 // YRI	---	---
AX.30178861	1	0	0.01274	Affx-5617114	rs3738640	16344466	C	T	ENST00000442459 // exon // 0 // Hs.502612 // HSPB7 // 27129 // heat shock 27kDa protein family, member 7 (cardiovascular) /// ENST00000375718 // intron // 0 // Hs.502612 // HSPB7 // 27129 // heat shock 27kDa protein family, member 7 (cardiovascular) /// ENST00000375714 // missense // 0 // Hs.502612 // HSPB7 // 27129 // heat shock 27kDa protein family, member 7 (cardiovascular) /// NM_014424 // UT…	29.1194 // D1S2672 // D1S1592 // --- // --- // deCODE /// 35.1541 // D1S2672 // D1S3669 // AFMA232ZB9 // GATA29A05 // Marshfield /// 33.0876 // --- // D1S1592 // 15353 // --- // SLM1	0.0647 // 0.9353 // CEU /// 0.2216 // 0.7784 // CHB /// 0.2753 // 0.7247 // JPT /// 0.0057 // 0.9943 // YRI	0.1059 // CEU /// 0.3402 // CHB /// 0.4382 // JPT /// 0.0114 // YRI	170 // CEU /// 194 // CHB /// 178 // JPT /// 176 // YRI	---	T // CEU /// T // CHB /// T // JPT /// T // YRI	0.0647 // CEU /// 0.2216 // CHB /// 0.2753 // JPT /// 0.0057 // YRI	---	---
AX.30179749	1	0	0.1115	Affx-5620514	rs12746751	16360137	C	T	ENST00000464764 // exon // 0 // Hs.591533 // CLCNKA // 1187 // chloride channel, voltage-sensitive Ka /// NM_004070 // missense // 0 // Hs.591533 // CLCNKA // 1187 // chloride channel, voltage-sensitive Ka /// NM_001257139 // missense // 0 // --- // CLCNKA // 1187 // chloride channel, voltage-sensitive Ka /// NM_001042704 // missense // 0 // Hs.591533 // CLCNKA // 1187 // chloride channel, voltag…	29.1473 // D1S2672 // D1S1592 // --- // --- // deCODE /// 35.1747 // D1S2672 // D1S3669 // AFMA232ZB9 // GATA29A05 // Marshfield /// 33.1041 // --- // D1S1592 // 15353 // --- // SLM1	0.1000 // 0.9000 // CEU /// 0.0103 // 0.9897 // CHB /// 0.0112 // 0.9888 // JPT /// 0.0966 // 0.9034 // YRI	0.2000 // CEU /// 0.0206 // CHB /// 0.0225 // JPT /// 0.1705 // YRI	170 // CEU /// 194 // CHB /// 178 // JPT /// 176 // YRI	---	T // CEU /// T // CHB /// T // JPT /// T // YRI	0.1000 // CEU /// 0.0103 // CHB /// 0.0112 // JPT /// 0.0966 // YRI	602024 // Bartter syndrome, type 4b, digenic // 613090 // exon /// 602024 // Bartter syndrome, type 4b, digenic // 613090 // missense	---
AX.30179917	1	0.2789317	0.1433	Affx-5621296	rs1889787	16363132	C	T	NM_001042704 // downstream // 2587 // Hs.591533 // CLCNKA // 1187 // chloride channel, voltage-sensitive Ka /// ENST00000447882 // exon // 0 // --- // --- // --- // --- /// NM_000085 // upstream // 7099 // --- // CLCNKB // 1188 // chloride channel, voltage-sensitive Kb	29.1526 // D1S2672 // D1S1592 // --- // --- // deCODE /// 35.1787 // D1S2672 // D1S3669 // AFMA232ZB9 // GATA29A05 // Marshfield /// 33.1073 // --- // D1S1592 // 15353 // --- // SLM1	0.1941 // 0.8059 // CEU /// 0.2423 // 0.7577 // CHB /// 0.2809 // 0.7191 // JPT /// 0.1080 // 0.8920 // YRI	0.3412 // CEU /// 0.3402 // CHB /// 0.4719 // JPT /// 0.1705 // YRI	170 // CEU /// 194 // CHB /// 178 // JPT /// 176 // YRI	---	T // CEU /// T // CHB /// T // JPT /// T // YRI	0.1941 // CEU /// 0.2423 // CHB /// 0.2809 // JPT /// 0.1080 // YRI	602024 // Bartter syndrome, type 4b, digenic // 613090 // downstream /// 602023 // Bartter syndrome, type 3 // 607364 // upstream /// 602023 // Bartter syndrome, type 4b, digenic // 613090 // upstream	---
AX.50067963	1	0	0.1338	Affx-5621511	rs12038479	16363925	G	T	NM_001042704 // downstream // 3380 // Hs.591533 // CLCNKA // 1187 // chloride channel, voltage-sensitive Ka /// ENST00000447882 // intron // 0 // --- // --- // --- // --- /// NM_000085 // upstream // 6306 // --- // CLCNKB // 1188 // chloride channel, voltage-sensitive Kb	29.1540 // D1S2672 // D1S1592 // --- // --- // deCODE /// 35.1797 // D1S2672 // D1S3669 // AFMA232ZB9 // GATA29A05 // Marshfield /// 33.1081 // --- // D1S1592 // 15353 // --- // SLM1	0.3941 // 0.6059 // CEU /// 0.6804 // 0.3196 // CHB /// 0.6742 // 0.3258 // JPT /// 0.1591 // 0.8409 // YRI	0.5294 // CEU /// 0.4124 // CHB /// 0.4719 // JPT /// 0.2500 // YRI	170 // CEU /// 194 // CHB /// 178 // JPT /// 176 // YRI	YES	T // CEU /// G // CHB /// G // JPT /// T // YRI	0.3941 // CEU /// 0.3196 // CHB /// 0.3258 // JPT /// 0.1591 // YRI	602024 // Bartter syndrome, type 4b, digenic // 613090 // downstream /// 602023 // Bartter syndrome, type 3 // 607364 // upstream /// 602023 // Bartter syndrome, type 4b, digenic // 613090 // upstream	---
AX.30179999	1	0.76421913	0.09873	Affx-5621636	rs35184598	16364255	T	C	NM_001042704 // downstream // 3710 // Hs.591533 // CLCNKA // 1187 // chloride channel, voltage-sensitive Ka /// ENST00000447882 // intron // 0 // --- // --- // --- // --- /// NM_000085 // upstream // 5976 // --- // CLCNKB // 1188 // chloride channel, voltage-sensitive Kb	29.1546 // D1S2672 // D1S1592 // --- // --- // deCODE /// 35.1802 // D1S2672 // D1S3669 // AFMA232ZB9 // GATA29A05 // Marshfield /// 33.1085 // --- // D1S1592 // 15353 // --- // SLM1	0.8059 // 0.1941 // CEU /// 0.7526 // 0.2474 // CHB /// 0.7135 // 0.2865 // JPT /// 0.9375 // 0.0625 // YRI	0.3412 // CEU /// 0.3299 // CHB /// 0.4831 // JPT /// 0.1023 // YRI	170 // CEU /// 194 // CHB /// 178 // JPT /// 176 // YRI	---	C // CEU /// C // CHB /// C // JPT /// C // YRI	0.1941 // CEU /// 0.2474 // CHB /// 0.2865 // JPT /// 0.0625 // YRI	602024 // Bartter syndrome, type 4b, digenic // 613090 // downstream /// 602023 // Bartter syndrome, type 3 // 607364 // upstream /// 602023 // Bartter syndrome, type 4b, digenic // 613090 // upstream	---
AX.30180011	1	0.15360103	0.2981	Affx-5621657	rs12725641	16364335	T	G	NM_001042704 // downstream // 3790 // Hs.591533 // CLCNKA // 1187 // chloride channel, voltage-sensitive Ka /// ENST00000447882 // intron // 0 // --- // --- // --- // --- /// NM_000085 // upstream // 5896 // --- // CLCNKB // 1188 // chloride channel, voltage-sensitive Kb	29.1548 // D1S2672 // D1S1592 // --- // --- // deCODE /// 35.1803 // D1S2672 // D1S3669 // AFMA232ZB9 // GATA29A05 // Marshfield /// 33.1085 // --- // D1S1592 // 15353 // --- // SLM1	0.6059 // 0.3941 // CEU /// 0.3196 // 0.6804 // CHB /// 0.3258 // 0.6742 // JPT /// 0.6932 // 0.3068 // YRI	0.5294 // CEU /// 0.4124 // CHB /// 0.4719 // JPT /// 0.3864 // YRI	170 // CEU /// 194 // CHB /// 178 // JPT /// 176 // YRI	---	G // CEU /// T // CHB /// T // JPT /// G // YRI	0.3941 // CEU /// 0.3196 // CHB /// 0.3258 // JPT /// 0.3068 // YRI	602024 // Bartter syndrome, type 4b, digenic // 613090 // downstream /// 602023 // Bartter syndrome, type 3 // 607364 // upstream /// 602023 // Bartter syndrome, type 4b, digenic // 613090 // upstream	---
AX.30180045	1	0	0.03503	Affx-5621822	rs57491249	16364901	A	G	NM_001042704 // downstream // 4356 // Hs.591533 // CLCNKA // 1187 // chloride channel, voltage-sensitive Ka /// ENST00000447882 // intron // 0 // --- // --- // --- // --- /// NM_000085 // upstream // 5330 // --- // CLCNKB // 1188 // chloride channel, voltage-sensitive Kb	29.1558 // D1S2672 // D1S1592 // --- // --- // deCODE /// 35.1810 // D1S2672 // D1S3669 // AFMA232ZB9 // GATA29A05 // Marshfield /// 33.1091 // --- // D1S1592 // 15353 // --- // SLM1	1.0000 // 0.0000 // CEU /// 1.0000 // 0.0000 // CHB /// 1.0000 // 0.0000 // JPT /// 0.9375 // 0.0625 // YRI	0.0000 // CEU /// 0.0000 // CHB /// 0.0000 // JPT /// 0.1250 // YRI	170 // CEU /// 194 // CHB /// 178 // JPT /// 176 // YRI	---	G // CEU /// G // CHB /// G // JPT /// G // YRI	0.0000 // CEU /// 0.0000 // CHB /// 0.0000 // JPT /// 0.0625 // YRI	602024 // Bartter syndrome, type 4b, digenic // 613090 // downstream /// 602023 // Bartter syndrome, type 3 // 607364 // upstream /// 602023 // Bartter syndrome, type 4b, digenic // 613090 // upstream	---
AX.30180087	1	0.11401719	0.1561	Affx-5622141	rs1815526	16366234	T	G	NM_001042704 // downstream // 5689 // Hs.591533 // CLCNKA // 1187 // chloride channel, voltage-sensitive Ka /// ENST00000447882 // intron // 0 // --- // --- // --- // --- /// NM_000085 // upstream // 3997 // --- // CLCNKB // 1188 // chloride channel, voltage-sensitive Kb	29.1582 // D1S2672 // D1S1592 // --- // --- // deCODE /// 35.1828 // D1S2672 // D1S3669 // AFMA232ZB9 // GATA29A05 // Marshfield /// 33.1105 // --- // D1S1592 // 15353 // --- // SLM1	0.2118 // 0.7882 // CEU /// 0.0773 // 0.9227 // CHB /// 0.0674 // 0.9326 // JPT /// 0.2443 // 0.7557 // YRI	0.2588 // CEU /// 0.1546 // CHB /// 0.1348 // JPT /// 0.3977 // YRI	170 // CEU /// 194 // CHB /// 178 // JPT /// 176 // YRI	---	T // CEU /// T // CHB /// T // JPT /// T // YRI	0.2118 // CEU /// 0.0773 // CHB /// 0.0674 // JPT /// 0.2443 // YRI	602024 // Bartter syndrome, type 4b, digenic // 613090 // downstream /// 602023 // Bartter syndrome, type 3 // 607364 // upstream /// 602023 // Bartter syndrome, type 4b, digenic // 613090 // upstream	---
AX.16656540	1	0.6538427	0.1051	Affx-5622310	rs9287286	16366726	G	C	NM_001042704 // downstream // 6181 // Hs.591533 // CLCNKA // 1187 // chloride channel, voltage-sensitive Ka /// NM_000085 // upstream // 3505 // --- // CLCNKB // 1188 // chloride channel, voltage-sensitive Kb /// ENST00000447882 // upstream // 202 // --- // --- // --- // --- /// ENST00000375668 // upstream // 3521 // Hs.352243 // CLCNKB // 1188 // chloride channel, voltage-sensitive Kb	29.1590 // D1S2672 // D1S1592 // --- // --- // deCODE /// 35.1834 // D1S2672 // D1S3669 // AFMA232ZB9 // GATA29A05 // Marshfield /// 33.1111 // --- // D1S1592 // 15353 // --- // SLM1	0.2471 // 0.7529 // CEU /// 0.2629 // 0.7371 // CHB /// 0.2472 // 0.7528 // JPT /// 0.1591 // 0.8409 // YRI	0.2588 // CEU /// 0.2784 // CHB /// 0.2697 // JPT /// 0.2727 // YRI	170 // CEU /// 194 // CHB /// 178 // JPT /// 176 // YRI	---	C // CEU /// C // CHB /// C // JPT /// C // YRI	0.2471 // CEU /// 0.2629 // CHB /// 0.2472 // JPT /// 0.1591 // YRI	602024 // Bartter syndrome, type 4b, digenic // 613090 // downstream /// 602023 // Bartter syndrome, type 3 // 607364 // upstream /// 602023 // Bartter syndrome, type 4b, digenic // 613090 // upstream /// 602023 // Bartter syndrome, type 3 // 607364 // upstream /// 602023 // Bartter syndrome, type 4b, digenic // 613090 // upstream	---
AX.30180139	1	0.75325529	0.2955	Affx-5622393	rs9287289	16366949	A	G	NM_001042704 // downstream // 6404 // Hs.591533 // CLCNKA // 1187 // chloride channel, voltage-sensitive Ka /// NM_000085 // upstream // 3282 // --- // CLCNKB // 1188 // chloride channel, voltage-sensitive Kb /// ENST00000447882 // upstream // 425 // --- // --- // --- // --- /// ENST00000375668 // upstream // 3298 // Hs.352243 // CLCNKB // 1188 // chloride channel, voltage-sensitive Kb	29.1594 // D1S2672 // D1S1592 // --- // --- // deCODE /// 35.1837 // D1S2672 // D1S3669 // AFMA232ZB9 // GATA29A05 // Marshfield /// 33.1113 // --- // D1S1592 // 15353 // --- // SLM1	0.0765 // 0.9235 // CEU /// 0.0000 // 1.0000 // CHB /// 0.0000 // 1.0000 // JPT /// 0.2784 // 0.7216 // YRI	0.1529 // CEU /// 0.0000 // CHB /// 0.0000 // JPT /// 0.3295 // YRI	170 // CEU /// 194 // CHB /// 178 // JPT /// 176 // YRI	---	A // CEU /// A // CHB /// A // JPT /// A // YRI	0.0765 // CEU /// 0.0000 // CHB /// 0.0000 // JPT /// 0.2784 // YRI	602024 // Bartter syndrome, type 4b, digenic // 613090 // downstream /// 602023 // Bartter syndrome, type 3 // 607364 // upstream /// 602023 // Bartter syndrome, type 4b, digenic // 613090 // upstream /// 602023 // Bartter syndrome, type 3 // 607364 // upstream /// 602023 // Bartter syndrome, type 4b, digenic // 613090 // upstream	---
AX.30180149	1	0	0.01282	Affx-5622467	rs34590307	16367268	G	T	NM_001042704 // downstream // 6723 // Hs.591533 // CLCNKA // 1187 // chloride channel, voltage-sensitive Ka /// NM_000085 // upstream // 2963 // --- // CLCNKB // 1188 // chloride channel, voltage-sensitive Kb /// ENST00000447882 // upstream // 744 // --- // --- // --- // --- /// ENST00000375668 // upstream // 2979 // Hs.352243 // CLCNKB // 1188 // chloride channel, voltage-sensitive Kb	29.1600 // D1S2672 // D1S1592 // --- // --- // deCODE /// 35.1841 // D1S2672 // D1S3669 // AFMA232ZB9 // GATA29A05 // Marshfield /// 33.1116 // --- // D1S1592 // 15353 // --- // SLM1	0.1471 // 0.8529 // CEU /// 0.0258 // 0.9742 // CHB /// 0.0112 // 0.9888 // JPT /// 0.0000 // 1.0000 // YRI	0.2706 // CEU /// 0.0515 // CHB /// 0.0225 // JPT /// 0.0000 // YRI	170 // CEU /// 194 // CHB /// 178 // JPT /// 176 // YRI	---	T // CEU /// T // CHB /// T // JPT /// T // YRI	0.1471 // CEU /// 0.0258 // CHB /// 0.0112 // JPT /// 0.0000 // YRI	602024 // Bartter syndrome, type 4b, digenic // 613090 // downstream /// 602023 // Bartter syndrome, type 3 // 607364 // upstream /// 602023 // Bartter syndrome, type 4b, digenic // 613090 // upstream /// 602023 // Bartter syndrome, type 3 // 607364 // upstream /// 602023 // Bartter syndrome, type 4b, digenic // 613090 // upstream	---
AX.39128525	1	0.33423145	0.3185	Affx-5622665	rs6696416	16368133	A	G	NM_001042704 // downstream // 7588 // Hs.591533 // CLCNKA // 1187 // chloride channel, voltage-sensitive Ka /// NM_000085 // upstream // 2098 // --- // CLCNKB // 1188 // chloride channel, voltage-sensitive Kb /// ENST00000447882 // upstream // 1609 // --- // --- // --- // --- /// ENST00000375668 // upstream // 2114 // Hs.352243 // CLCNKB // 1188 // chloride channel, voltage-sensitive Kb	29.1615 // D1S2672 // D1S1592 // --- // --- // deCODE /// 35.1853 // D1S2672 // D1S3669 // AFMA232ZB9 // GATA29A05 // Marshfield /// 33.1125 // --- // D1S1592 // 15353 // --- // SLM1	0.0765 // 0.9235 // CEU /// 0.0000 // 1.0000 // CHB /// 0.0000 // 1.0000 // JPT /// 0.2273 // 0.7727 // YRI	0.1529 // CEU /// 0.0000 // CHB /// 0.0000 // JPT /// 0.3864 // YRI	170 // CEU /// 194 // CHB /// 178 // JPT /// 176 // YRI	YES	A // CEU /// A // CHB /// A // JPT /// A // YRI	0.0765 // CEU /// 0.0000 // CHB /// 0.0000 // JPT /// 0.2273 // YRI	602024 // Bartter syndrome, type 4b, digenic // 613090 // downstream /// 602023 // Bartter syndrome, type 3 // 607364 // upstream /// 602023 // Bartter syndrome, type 4b, digenic // 613090 // upstream /// 602023 // Bartter syndrome, type 3 // 607364 // upstream /// 602023 // Bartter syndrome, type 4b, digenic // 613090 // upstream	---
AX.39128537	1	0	0.4103	Affx-5622724	rs6683445	16368403	C	A	NM_001042704 // downstream // 7858 // Hs.591533 // CLCNKA // 1187 // chloride channel, voltage-sensitive Ka /// NM_000085 // upstream // 1828 // --- // CLCNKB // 1188 // chloride channel, voltage-sensitive Kb /// ENST00000447882 // upstream // 1879 // --- // --- // --- // --- /// ENST00000375668 // upstream // 1844 // Hs.352243 // CLCNKB // 1188 // chloride channel, voltage-sensitive Kb	29.1620 // D1S2672 // D1S1592 // --- // --- // deCODE /// 35.1856 // D1S2672 // D1S3669 // AFMA232ZB9 // GATA29A05 // Marshfield /// 33.1128 // --- // D1S1592 // 15353 // --- // SLM1	0.5471 // 0.4529 // CEU /// 0.7423 // 0.2577 // CHB /// 0.8034 // 0.1966 // JPT /// 0.5057 // 0.4943 // YRI	0.5294 // CEU /// 0.3299 // CHB /// 0.3258 // JPT /// 0.5341 // YRI	170 // CEU /// 194 // CHB /// 178 // JPT /// 176 // YRI	YES	C // CEU /// C // CHB /// C // JPT /// C // YRI	0.4529 // CEU /// 0.2577 // CHB /// 0.1966 // JPT /// 0.4943 // YRI	602024 // Bartter syndrome, type 4b, digenic // 613090 // downstream /// 602023 // Bartter syndrome, type 3 // 607364 // upstream /// 602023 // Bartter syndrome, type 4b, digenic // 613090 // upstream /// 602023 // Bartter syndrome, type 3 // 607364 // upstream /// 602023 // Bartter syndrome, type 4b, digenic // 613090 // upstream	---
AX.30180223	1	0	0.03503	Affx-5622729	rs74057562	16368430	G	A	NM_001042704 // downstream // 7885 // Hs.591533 // CLCNKA // 1187 // chloride channel, voltage-sensitive Ka /// NM_000085 // upstream // 1801 // --- // CLCNKB // 1188 // chloride channel, voltage-sensitive Kb /// ENST00000447882 // upstream // 1906 // --- // --- // --- // --- /// ENST00000375668 // upstream // 1817 // Hs.352243 // CLCNKB // 1188 // chloride channel, voltage-sensitive Kb	29.1621 // D1S2672 // D1S1592 // --- // --- // deCODE /// 35.1857 // D1S2672 // D1S3669 // AFMA232ZB9 // GATA29A05 // Marshfield /// 33.1128 // --- // D1S1592 // 15353 // --- // SLM1	0.0000 // 1.0000 // CEU /// 0.0000 // 1.0000 // CHB /// 0.0000 // 1.0000 // JPT /// 0.0739 // 0.9261 // YRI	0.0000 // CEU /// 0.0000 // CHB /// 0.0000 // JPT /// 0.1477 // YRI	170 // CEU /// 194 // CHB /// 178 // JPT /// 176 // YRI	---	A // CEU /// A // CHB /// A // JPT /// A // YRI	0.0000 // CEU /// 0.0000 // CHB /// 0.0000 // JPT /// 0.0739 // YRI	602024 // Bartter syndrome, type 4b, digenic // 613090 // downstream /// 602023 // Bartter syndrome, type 3 // 607364 // upstream /// 602023 // Bartter syndrome, type 4b, digenic // 613090 // upstream /// 602023 // Bartter syndrome, type 3 // 607364 // upstream /// 602023 // Bartter syndrome, type 4b, digenic // 613090 // upstream	---
AX.39128565	1	0.30680085	0.2276	Affx-5622849	rs2007471	16368977	C	T	NM_001042704 // downstream // 8432 // Hs.591533 // CLCNKA // 1187 // chloride channel, voltage-sensitive Ka /// NM_000085 // upstream // 1254 // --- // CLCNKB // 1188 // chloride channel, voltage-sensitive Kb /// ENST00000447882 // upstream // 2453 // --- // --- // --- // --- /// ENST00000375668 // upstream // 1270 // Hs.352243 // CLCNKB // 1188 // chloride channel, voltage-sensitive Kb	29.1630 // D1S2672 // D1S1592 // --- // --- // deCODE /// 35.1864 // D1S2672 // D1S3669 // AFMA232ZB9 // GATA29A05 // Marshfield /// 33.1134 // --- // D1S1592 // 15353 // --- // SLM1	0.3706 // 0.6294 // CEU /// 0.7216 // 0.2784 // CHB /// 0.7865 // 0.2135 // JPT /// 0.2841 // 0.7159 // YRI	0.4824 // CEU /// 0.3505 // CHB /// 0.3596 // JPT /// 0.3636 // YRI	170 // CEU /// 194 // CHB /// 178 // JPT /// 176 // YRI	YES	T // CEU /// C // CHB /// C // JPT /// T // YRI	0.3706 // CEU /// 0.2784 // CHB /// 0.2135 // JPT /// 0.2841 // YRI	602024 // Bartter syndrome, type 4b, digenic // 613090 // downstream /// 602023 // Bartter syndrome, type 3 // 607364 // upstream /// 602023 // Bartter syndrome, type 4b, digenic // 613090 // upstream /// 602023 // Bartter syndrome, type 3 // 607364 // upstream /// 602023 // Bartter syndrome, type 4b, digenic // 613090 // upstream	---
AX.39128601	1	0.2995559	0.391	Affx-5623056	rs2863435	16369876	C	T	NM_001042704 // downstream // 9331 // Hs.591533 // CLCNKA // 1187 // chloride channel, voltage-sensitive Ka /// NM_000085 // upstream // 355 // --- // CLCNKB // 1188 // chloride channel, voltage-sensitive Kb /// ENST00000447882 // upstream // 3352 // --- // --- // --- // --- /// ENST00000375668 // upstream // 371 // Hs.352243 // CLCNKB // 1188 // chloride channel, voltage-sensitive Kb	29.1646 // D1S2672 // D1S1592 // --- // --- // deCODE /// 35.1876 // D1S2672 // D1S3669 // AFMA232ZB9 // GATA29A05 // Marshfield /// 33.1144 // --- // D1S1592 // 15353 // --- // SLM1	0.5471 // 0.4529 // CEU /// 0.7629 // 0.2371 // CHB /// 0.8090 // 0.1910 // JPT /// 0.4659 // 0.5341 // YRI	0.5294 // CEU /// 0.3299 // CHB /// 0.3146 // JPT /// 0.5227 // YRI	170 // CEU /// 194 // CHB /// 178 // JPT /// 176 // YRI	YES	C // CEU /// C // CHB /// C // JPT /// T // YRI	0.4529 // CEU /// 0.2371 // CHB /// 0.1910 // JPT /// 0.4659 // YRI	602024 // Bartter syndrome, type 4b, digenic // 613090 // downstream /// 602023 // Bartter syndrome, type 3 // 607364 // upstream /// 602023 // Bartter syndrome, type 4b, digenic // 613090 // upstream /// 602023 // Bartter syndrome, type 3 // 607364 // upstream /// 602023 // Bartter syndrome, type 4b, digenic // 613090 // upstream	---
AX.30180315	1	2.17855198	0.1146	Affx-5623170	rs868951	16370314	G	T	NM_000085 // UTR-5 // 0 // --- // CLCNKB // 1188 // chloride channel, voltage-sensitive Kb /// ENST00000375668 // UTR-5 // 0 // Hs.352243 // CLCNKB // 1188 // chloride channel, voltage-sensitive Kb /// ENST00000331579 // UTR-5 // 0 // Hs.352243 // CLCNKB // 1188 // chloride channel, voltage-sensitive Kb /// ENST00000375679 // UTR-5 // 0 // Hs.352243 // CLCNKB // 1188 // chloride channel, voltage-…	29.1654 // D1S2672 // D1S1592 // --- // --- // deCODE /// 35.1881 // D1S2672 // D1S3669 // AFMA232ZB9 // GATA29A05 // Marshfield /// 33.1148 // --- // D1S1592 // 15353 // --- // SLM1	0.3588 // 0.6412 // CEU /// 0.2938 // 0.7062 // CHB /// 0.2416 // 0.7584 // JPT /// 0.0625 // 0.9375 // YRI	0.4824 // CEU /// 0.4433 // CHB /// 0.3933 // JPT /// 0.1250 // YRI	170 // CEU /// 194 // CHB /// 178 // JPT /// 176 // YRI	---	T // CEU /// T // CHB /// T // JPT /// T // YRI	0.3588 // CEU /// 0.2938 // CHB /// 0.2416 // JPT /// 0.0625 // YRI	602023 // Bartter syndrome, type 3 // 607364 // UTR-5 /// 602023 // Bartter syndrome, type 4b, digenic // 613090 // UTR-5	---
AX.39128629	1	0.13253251	0.391	Affx-5623208	rs945393	16370479	T	C	NM_000085 // intron // 0 // --- // CLCNKB // 1188 // chloride channel, voltage-sensitive Kb /// ENST00000375668 // intron // 0 // Hs.352243 // CLCNKB // 1188 // chloride channel, voltage-sensitive Kb /// ENST00000331579 // intron // 0 // Hs.352243 // CLCNKB // 1188 // chloride channel, voltage-sensitive Kb /// ENST00000375679 // intron // 0 // Hs.352243 // CLCNKB // 1188 // chloride channel, volt…	29.1657 // D1S2672 // D1S1592 // --- // --- // deCODE /// 35.1884 // D1S2672 // D1S3669 // AFMA232ZB9 // GATA29A05 // Marshfield /// 33.1150 // --- // D1S1592 // 15353 // --- // SLM1	0.4412 // 0.5588 // CEU /// 0.2371 // 0.7629 // CHB /// 0.1910 // 0.8090 // JPT /// 0.4830 // 0.5170 // YRI	0.5294 // CEU /// 0.3299 // CHB /// 0.3146 // JPT /// 0.5341 // YRI	170 // CEU /// 194 // CHB /// 178 // JPT /// 176 // YRI	YES	T // CEU /// T // CHB /// T // JPT /// T // YRI	0.4412 // CEU /// 0.2371 // CHB /// 0.1910 // JPT /// 0.4830 // YRI	602023 // Bartter syndrome, type 3 // 607364 // intron /// 602023 // Bartter syndrome, type 4b, digenic // 613090 // intron	---
AX.30180343	1	0.51356952	0.1943	Affx-5623250	rs75909377	16370712	T	C	NM_000085 // intron // 0 // --- // CLCNKB // 1188 // chloride channel, voltage-sensitive Kb /// ENST00000375668 // intron // 0 // Hs.352243 // CLCNKB // 1188 // chloride channel, voltage-sensitive Kb /// ENST00000331579 // intron // 0 // Hs.352243 // CLCNKB // 1188 // chloride channel, voltage-sensitive Kb /// ENST00000375679 // intron // 0 // Hs.352243 // CLCNKB // 1188 // chloride channel, volt…	29.1661 // D1S2672 // D1S1592 // --- // --- // deCODE /// 35.1887 // D1S2672 // D1S3669 // AFMA232ZB9 // GATA29A05 // Marshfield /// 33.1152 // --- // D1S1592 // 15353 // --- // SLM1	0.8882 // 0.1118 // CEU /// 0.9948 // 0.0052 // CHB /// 0.9888 // 0.0112 // JPT /// 0.7898 // 0.2102 // YRI	0.2235 // CEU /// 0.0103 // CHB /// 0.0225 // JPT /// 0.3295 // YRI	170 // CEU /// 194 // CHB /// 178 // JPT /// 176 // YRI	---	C // CEU /// C // CHB /// C // JPT /// C // YRI	0.1118 // CEU /// 0.0052 // CHB /// 0.0112 // JPT /// 0.2102 // YRI	602023 // Bartter syndrome, type 3 // 607364 // intron /// 602023 // Bartter syndrome, type 4b, digenic // 613090 // intron	---
AX.30180349	1	0.19880217	0.09554	Affx-5623264	rs9442225	16370791	C	G	NM_000085 // intron // 0 // --- // CLCNKB // 1188 // chloride channel, voltage-sensitive Kb /// ENST00000375668 // intron // 0 // Hs.352243 // CLCNKB // 1188 // chloride channel, voltage-sensitive Kb /// ENST00000331579 // intron // 0 // Hs.352243 // CLCNKB // 1188 // chloride channel, voltage-sensitive Kb /// ENST00000375679 // intron // 0 // Hs.352243 // CLCNKB // 1188 // chloride channel, volt…	29.1663 // D1S2672 // D1S1592 // --- // --- // deCODE /// 35.1888 // D1S2672 // D1S3669 // AFMA232ZB9 // GATA29A05 // Marshfield /// 33.1153 // --- // D1S1592 // 15353 // --- // SLM1	0.8824 // 0.1176 // CEU /// 0.7732 // 0.2268 // CHB /// 0.8146 // 0.1854 // JPT /// 0.9091 // 0.0909 // YRI	0.1882 // CEU /// 0.3093 // CHB /// 0.3034 // JPT /// 0.1591 // YRI	170 // CEU /// 194 // CHB /// 178 // JPT /// 176 // YRI	---	G // CEU /// G // CHB /// G // JPT /// G // YRI	0.1176 // CEU /// 0.2268 // CHB /// 0.1854 // JPT /// 0.0909 // YRI	602023 // Bartter syndrome, type 3 // 607364 // intron /// 602023 // Bartter syndrome, type 4b, digenic // 613090 // intron	---
AX.30180355	1	0	0.2532	Affx-5623290	rs945394	16370899	G	A	NM_000085 // intron // 0 // --- // CLCNKB // 1188 // chloride channel, voltage-sensitive Kb /// ENST00000375668 // intron // 0 // Hs.352243 // CLCNKB // 1188 // chloride channel, voltage-sensitive Kb /// ENST00000331579 // intron // 0 // Hs.352243 // CLCNKB // 1188 // chloride channel, voltage-sensitive Kb /// ENST00000375679 // intron // 0 // Hs.352243 // CLCNKB // 1188 // chloride channel, volt…	29.1665 // D1S2672 // D1S1592 // --- // --- // deCODE /// 35.1889 // D1S2672 // D1S3669 // AFMA232ZB9 // GATA29A05 // Marshfield /// 33.1154 // --- // D1S1592 // 15353 // --- // SLM1	0.6471 // 0.3529 // CEU /// 0.7526 // 0.2474 // CHB /// 0.7978 // 0.2022 // JPT /// 0.2898 // 0.7102 // YRI	0.4235 // CEU /// 0.3299 // CHB /// 0.3371 // JPT /// 0.3523 // YRI	170 // CEU /// 194 // CHB /// 178 // JPT /// 176 // YRI	---	G // CEU /// G // CHB /// G // JPT /// A // YRI	0.3529 // CEU /// 0.2474 // CHB /// 0.2022 // JPT /// 0.2898 // YRI	602023 // Bartter syndrome, type 3 // 607364 // intron /// 602023 // Bartter syndrome, type 4b, digenic // 613090 // intron	---
AX.83256210	1	0.07099001	0.2981	Affx-5623325	rs2015352	16371067	G	T	NM_000085 // missense // 0 // --- // CLCNKB // 1188 // chloride channel, voltage-sensitive Kb /// ENST00000331579 // missense // 0 // Hs.352243 // CLCNKB // 1188 // chloride channel, voltage-sensitive Kb /// ENST00000375679 // missense // 0 // Hs.352243 // CLCNKB // 1188 // chloride channel, voltage-sensitive Kb /// ENST00000375668 // UTR-5 // 0 // Hs.352243 // CLCNKB // 1188 // chloride channel,…	29.1668 // D1S2672 // D1S1592 // --- // --- // deCODE /// 35.1891 // D1S2672 // D1S3669 // AFMA232ZB9 // GATA29A05 // Marshfield /// 33.1156 // --- // D1S1592 // 15353 // --- // SLM1	0.6824 // 0.3176 // CEU /// 0.7216 // 0.2784 // CHB /// 0.7921 // 0.2079 // JPT /// 0.3352 // 0.6648 // YRI	0.4235 // CEU /// 0.3299 // CHB /// 0.3483 // JPT /// 0.3295 // YRI	170 // CEU /// 194 // CHB /// 178 // JPT /// 176 // YRI	YES	G // CEU /// G // CHB /// G // JPT /// T // YRI	0.3176 // CEU /// 0.2784 // CHB /// 0.2079 // JPT /// 0.3352 // YRI	602023 // Bartter syndrome, type 3 // 607364 // missense /// 602023 // Bartter syndrome, type 4b, digenic // 613090 // missense /// 602023 // Bartter syndrome, type 3 // 607364 // UTR-5 /// 602023 // Bartter syndrome, type 4b, digenic // 613090 // UTR-5	---
AX.83026941	1	0.34698055	0.1178	Affx-5623749	rs5256	16373062	A	C	NM_000085 // missense // 0 // --- // CLCNKB // 1188 // chloride channel, voltage-sensitive Kb /// ENST00000331579 // missense // 0 // Hs.352243 // CLCNKB // 1188 // chloride channel, voltage-sensitive Kb /// ENST00000375679 // missense // 0 // Hs.352243 // CLCNKB // 1188 // chloride channel, voltage-sensitive Kb /// ENST00000375668 // UTR-5 // 0 // Hs.352243 // CLCNKB // 1188 // chloride channel,…	29.1703 // D1S2672 // D1S1592 // --- // --- // deCODE /// 35.1918 // D1S2672 // D1S3669 // AFMA232ZB9 // GATA29A05 // Marshfield /// 33.1177 // --- // D1S1592 // 15353 // --- // SLM1	1.0000 // 0.0000 // CEU /// 1.0000 // 0.0000 // CHB /// 1.0000 // 0.0000 // JPT /// 0.8295 // 0.1705 // YRI	0.0000 // CEU /// 0.0000 // CHB /// 0.0000 // JPT /// 0.3182 // YRI	170 // CEU /// 194 // CHB /// 178 // JPT /// 176 // YRI	---	C // CEU /// C // CHB /// C // JPT /// C // YRI	0.0000 // CEU /// 0.0000 // CHB /// 0.0000 // JPT /// 0.1705 // YRI	602023 // Bartter syndrome, type 3 // 607364 // missense /// 602023 // Bartter syndrome, type 4b, digenic // 613090 // missense /// 602023 // Bartter syndrome, type 3 // 607364 // UTR-5 /// 602023 // Bartter syndrome, type 4b, digenic // 613090 // UTR-5	---
AX.39128697	1	0.13094438	0.4038	Affx-5623758	rs5257	16373124	A	G	NM_000085 // synon // 0 // --- // CLCNKB // 1188 // chloride channel, voltage-sensitive Kb /// ENST00000331579 // synon // 0 // Hs.352243 // CLCNKB // 1188 // chloride channel, voltage-sensitive Kb /// ENST00000375679 // synon // 0 // Hs.352243 // CLCNKB // 1188 // chloride channel, voltage-sensitive Kb /// ENST00000375668 // UTR-5 // 0 // Hs.352243 // CLCNKB // 1188 // chloride channel, voltage-…	29.1704 // D1S2672 // D1S1592 // --- // --- // deCODE /// 35.1918 // D1S2672 // D1S3669 // AFMA232ZB9 // GATA29A05 // Marshfield /// 33.1178 // --- // D1S1592 // 15353 // --- // SLM1	0.2000 // 0.8000 // CEU /// 0.0103 // 0.9897 // CHB /// 0.0169 // 0.9831 // JPT /// 0.5909 // 0.4091 // YRI	0.3294 // CEU /// 0.0206 // CHB /// 0.0337 // JPT /// 0.4318 // YRI	170 // CEU /// 194 // CHB /// 178 // JPT /// 176 // YRI	YES	A // CEU /// A // CHB /// A // JPT /// G // YRI	0.2000 // CEU /// 0.0103 // CHB /// 0.0169 // JPT /// 0.4091 // YRI	602023 // Bartter syndrome, type 3 // 607364 // synon /// 602023 // Bartter syndrome, type 4b, digenic // 613090 // synon /// 602023 // Bartter syndrome, type 3 // 607364 // UTR-5 /// 602023 // Bartter syndrome, type 4b, digenic // 613090 // UTR-5	---
AX.30180505	1	0.4609239	0.1497	Affx-5623830	rs2095541	16373509	C	T	NM_000085 // intron // 0 // --- // CLCNKB // 1188 // chloride channel, voltage-sensitive Kb /// ENST00000375668 // intron // 0 // Hs.352243 // CLCNKB // 1188 // chloride channel, voltage-sensitive Kb /// ENST00000331579 // intron // 0 // Hs.352243 // CLCNKB // 1188 // chloride channel, voltage-sensitive Kb /// ENST00000375679 // intron // 0 // Hs.352243 // CLCNKB // 1188 // chloride channel, volt…	29.1711 // D1S2672 // D1S1592 // --- // --- // deCODE /// 35.1924 // D1S2672 // D1S3669 // AFMA232ZB9 // GATA29A05 // Marshfield /// 33.1182 // --- // D1S1592 // 15353 // --- // SLM1	0.1294 // 0.8706 // CEU /// 0.0103 // 0.9897 // CHB /// 0.0169 // 0.9831 // JPT /// 0.1364 // 0.8636 // YRI	0.2353 // CEU /// 0.0206 // CHB /// 0.0337 // JPT /// 0.2727 // YRI	170 // CEU /// 194 // CHB /// 178 // JPT /// 176 // YRI	---	T // CEU /// T // CHB /// T // JPT /// T // YRI	0.1294 // CEU /// 0.0103 // CHB /// 0.0169 // JPT /// 0.1364 // YRI	602023 // Bartter syndrome, type 3 // 607364 // intron /// 602023 // Bartter syndrome, type 4b, digenic // 613090 // intron	---
AX.30180509	1	0.17868303	0.1026	Affx-5623837	rs945400	16373517	T	G	NM_000085 // intron // 0 // --- // CLCNKB // 1188 // chloride channel, voltage-sensitive Kb /// ENST00000375668 // intron // 0 // Hs.352243 // CLCNKB // 1188 // chloride channel, voltage-sensitive Kb /// ENST00000331579 // intron // 0 // Hs.352243 // CLCNKB // 1188 // chloride channel, voltage-sensitive Kb /// ENST00000375679 // intron // 0 // Hs.352243 // CLCNKB // 1188 // chloride channel, volt…	29.1711 // D1S2672 // D1S1592 // --- // --- // deCODE /// 35.1924 // D1S2672 // D1S3669 // AFMA232ZB9 // GATA29A05 // Marshfield /// 33.1182 // --- // D1S1592 // 15353 // --- // SLM1	1.0000 // 0.0000 // CEU /// 1.0000 // 0.0000 // CHB /// 1.0000 // 0.0000 // JPT /// 0.8864 // 0.1136 // YRI	0.0000 // CEU /// 0.0000 // CHB /// 0.0000 // JPT /// 0.2273 // YRI	170 // CEU /// 194 // CHB /// 178 // JPT /// 176 // YRI	---	G // CEU /// G // CHB /// G // JPT /// G // YRI	0.0000 // CEU /// 0.0000 // CHB /// 0.0000 // JPT /// 0.1136 // YRI	602023 // Bartter syndrome, type 3 // 607364 // intron /// 602023 // Bartter syndrome, type 4b, digenic // 613090 // intron	---
AX.83480752	1	0	0.02229	Affx-5624559	rs62620054	16376154	G	A	ENST00000331579 // intron // 0 // Hs.352243 // CLCNKB // 1188 // chloride channel, voltage-sensitive Kb /// NM_000085 // missense // 0 // --- // CLCNKB // 1188 // chloride channel, voltage-sensitive Kb /// NM_001165945 // missense // 0 // --- // CLCNKB // 1188 // chloride channel, voltage-sensitive Kb /// ENST00000375679 // missense // 0 // Hs.352243 // CLCNKB // 1188 // chloride channel, voltage…	29.1758 // D1S2672 // D1S1592 // --- // --- // deCODE /// 35.1958 // D1S2672 // D1S3669 // AFMA232ZB9 // GATA29A05 // Marshfield /// 33.1210 // --- // D1S1592 // 15353 // --- // SLM1	0.0000 // 1.0000 // CEU /// 0.0000 // 1.0000 // CHB /// 0.0000 // 1.0000 // JPT /// 0.0455 // 0.9545 // YRI	0.0000 // CEU /// 0.0000 // CHB /// 0.0000 // JPT /// 0.0909 // YRI	170 // CEU /// 194 // CHB /// 178 // JPT /// 176 // YRI	---	A // CEU /// A // CHB /// A // JPT /// A // YRI	0.0000 // CEU /// 0.0000 // CHB /// 0.0000 // JPT /// 0.0455 // YRI	602023 // Bartter syndrome, type 3 // 607364 // intron /// 602023 // Bartter syndrome, type 4b, digenic // 613090 // intron /// 602023 // Bartter syndrome, type 3 // 607364 // missense /// 602023 // Bartter syndrome, type 4b, digenic // 613090 // missense /// 602023 // Bartter syndrome, type 3 // 607364 // UTR-5 /// 602023 // Bartter syndrome, type 4b, digenic // 613090 // UTR-5	---
AX.30180773	1	0.28608965	0.4427	Affx-5624614	rs7368151	16376319	T	C	ENST00000331579 // intron // 0 // Hs.352243 // CLCNKB // 1188 // chloride channel, voltage-sensitive Kb /// NM_000085 // synon // 0 // --- // CLCNKB // 1188 // chloride channel, voltage-sensitive Kb /// NM_001165945 // synon // 0 // --- // CLCNKB // 1188 // chloride channel, voltage-sensitive Kb /// ENST00000375679 // synon // 0 // Hs.352243 // CLCNKB // 1188 // chloride channel, voltage-sensitiv…	29.1761 // D1S2672 // D1S1592 // --- // --- // deCODE /// 35.1961 // D1S2672 // D1S3669 // AFMA232ZB9 // GATA29A05 // Marshfield /// 33.1211 // --- // D1S1592 // 15353 // --- // SLM1	0.0706 // 0.9294 // CEU /// 0.0000 // 1.0000 // CHB /// 0.0000 // 1.0000 // JPT /// 0.4602 // 0.5398 // YRI	0.1412 // CEU /// 0.0000 // CHB /// 0.0000 // JPT /// 0.5341 // YRI	170 // CEU /// 194 // CHB /// 178 // JPT /// 176 // YRI	---	T // CEU /// T // CHB /// T // JPT /// T // YRI	0.0706 // CEU /// 0.0000 // CHB /// 0.0000 // JPT /// 0.4602 // YRI	602023 // Bartter syndrome, type 3 // 607364 // intron /// 602023 // Bartter syndrome, type 4b, digenic // 613090 // intron /// 602023 // Bartter syndrome, type 3 // 607364 // synon /// 602023 // Bartter syndrome, type 4b, digenic // 613090 // synon /// 602023 // Bartter syndrome, type 3 // 607364 // UTR-5 /// 602023 // Bartter syndrome, type 4b, digenic // 613090 // UTR-5	---
AX.30180791	1	0.3444774	0.1186	Affx-5624649	rs111245746	16376447	G	A	NM_000085 // intron // 0 // --- // CLCNKB // 1188 // chloride channel, voltage-sensitive Kb /// NM_001165945 // intron // 0 // --- // CLCNKB // 1188 // chloride channel, voltage-sensitive Kb /// ENST00000375668 // intron // 0 // Hs.352243 // CLCNKB // 1188 // chloride channel, voltage-sensitive Kb /// ENST00000331579 // intron // 0 // Hs.352243 // CLCNKB // 1188 // chloride channel, voltage-sensi…	29.1764 // D1S2672 // D1S1592 // --- // --- // deCODE /// 35.1962 // D1S2672 // D1S3669 // AFMA232ZB9 // GATA29A05 // Marshfield /// 33.1213 // --- // D1S1592 // 15353 // --- // SLM1	0.0000 // 1.0000 // CEU /// 0.0000 // 1.0000 // CHB /// 0.0000 // 1.0000 // JPT /// 0.1761 // 0.8239 // YRI	0.0000 // CEU /// 0.0000 // CHB /// 0.0000 // JPT /// 0.3295 // YRI	170 // CEU /// 194 // CHB /// 178 // JPT /// 176 // YRI	---	A // CEU /// A // CHB /// A // JPT /// A // YRI	0.0000 // CEU /// 0.0000 // CHB /// 0.0000 // JPT /// 0.1761 // YRI	602023 // Bartter syndrome, type 3 // 607364 // intron /// 602023 // Bartter syndrome, type 4b, digenic // 613090 // intron	---
AX.39128857	1	0.28508375	0.4455	Affx-5624653	rs7368166	16376458	T	C	NM_000085 // intron // 0 // --- // CLCNKB // 1188 // chloride channel, voltage-sensitive Kb /// NM_001165945 // intron // 0 // --- // CLCNKB // 1188 // chloride channel, voltage-sensitive Kb /// ENST00000375668 // intron // 0 // Hs.352243 // CLCNKB // 1188 // chloride channel, voltage-sensitive Kb /// ENST00000331579 // intron // 0 // Hs.352243 // CLCNKB // 1188 // chloride channel, voltage-sensi…	29.1764 // D1S2672 // D1S1592 // --- // --- // deCODE /// 35.1962 // D1S2672 // D1S3669 // AFMA232ZB9 // GATA29A05 // Marshfield /// 33.1213 // --- // D1S1592 // 15353 // --- // SLM1	0.1000 // 0.9000 // CEU /// 0.0722 // 0.9278 // CHB /// 0.0337 // 0.9663 // JPT /// 0.4830 // 0.5170 // YRI	0.2000 // CEU /// 0.1443 // CHB /// 0.0674 // JPT /// 0.5341 // YRI	170 // CEU /// 194 // CHB /// 178 // JPT /// 176 // YRI	YES	T // CEU /// T // CHB /// T // JPT /// T // YRI	0.1000 // CEU /// 0.0722 // CHB /// 0.0337 // JPT /// 0.4830 // YRI	602023 // Bartter syndrome, type 3 // 607364 // intron /// 602023 // Bartter syndrome, type 4b, digenic // 613090 // intron	---
AX.39128865	1	0.86075078	0.3173	Affx-5624690	rs10754899	16376719	A	G	NM_000085 // intron // 0 // --- // CLCNKB // 1188 // chloride channel, voltage-sensitive Kb /// NM_001165945 // intron // 0 // --- // CLCNKB // 1188 // chloride channel, voltage-sensitive Kb /// ENST00000375668 // intron // 0 // Hs.352243 // CLCNKB // 1188 // chloride channel, voltage-sensitive Kb /// ENST00000331579 // intron // 0 // Hs.352243 // CLCNKB // 1188 // chloride channel, voltage-sensi…	29.1768 // D1S2672 // D1S1592 // --- // --- // deCODE /// 35.1966 // D1S2672 // D1S3669 // AFMA232ZB9 // GATA29A05 // Marshfield /// 33.1216 // --- // D1S1592 // 15353 // --- // SLM1	0.0706 // 0.9294 // CEU /// 0.0000 // 1.0000 // CHB /// 0.0000 // 1.0000 // JPT /// 0.2841 // 0.7159 // YRI	0.1412 // CEU /// 0.0000 // CHB /// 0.0000 // JPT /// 0.4773 // YRI	170 // CEU /// 194 // CHB /// 178 // JPT /// 176 // YRI	YES	A // CEU /// A // CHB /// A // JPT /// A // YRI	0.0706 // CEU /// 0.0000 // CHB /// 0.0000 // JPT /// 0.2841 // YRI	602023 // Bartter syndrome, type 3 // 607364 // intron /// 602023 // Bartter syndrome, type 4b, digenic // 613090 // intron	---
AX.39128867	1	0.11429962	0.1571	Affx-5624713	rs10927894	16376816	C	G	NM_000085 // intron // 0 // --- // CLCNKB // 1188 // chloride channel, voltage-sensitive Kb /// NM_001165945 // intron // 0 // --- // CLCNKB // 1188 // chloride channel, voltage-sensitive Kb /// ENST00000375668 // intron // 0 // Hs.352243 // CLCNKB // 1188 // chloride channel, voltage-sensitive Kb /// ENST00000331579 // intron // 0 // Hs.352243 // CLCNKB // 1188 // chloride channel, voltage-sensi…	29.1770 // D1S2672 // D1S1592 // --- // --- // deCODE /// 35.1967 // D1S2672 // D1S3669 // AFMA232ZB9 // GATA29A05 // Marshfield /// 33.1217 // --- // D1S1592 // 15353 // --- // SLM1	0.7412 // 0.2588 // CEU /// 0.9897 // 0.0103 // CHB /// 0.9944 // 0.0056 // JPT /// 0.8693 // 0.1307 // YRI	0.3765 // CEU /// 0.0206 // CHB /// 0.0112 // JPT /// 0.2386 // YRI	170 // CEU /// 194 // CHB /// 178 // JPT /// 176 // YRI	YES	G // CEU /// G // CHB /// G // JPT /// G // YRI	0.2588 // CEU /// 0.0103 // CHB /// 0.0056 // JPT /// 0.1307 // YRI	602023 // Bartter syndrome, type 3 // 607364 // intron /// 602023 // Bartter syndrome, type 4b, digenic // 613090 // intron	---
AX.39128875	1	0.52403841	0.04839	Affx-5624739	rs10927895	16376953	C	T	NM_000085 // intron // 0 // --- // CLCNKB // 1188 // chloride channel, voltage-sensitive Kb /// NM_001165945 // intron // 0 // --- // CLCNKB // 1188 // chloride channel, voltage-sensitive Kb /// ENST00000375668 // intron // 0 // Hs.352243 // CLCNKB // 1188 // chloride channel, voltage-sensitive Kb /// ENST00000331579 // intron // 0 // Hs.352243 // CLCNKB // 1188 // chloride channel, voltage-sensi…	29.1773 // D1S2672 // D1S1592 // --- // --- // deCODE /// 35.1969 // D1S2672 // D1S3669 // AFMA232ZB9 // GATA29A05 // Marshfield /// 33.1218 // --- // D1S1592 // 15353 // --- // SLM1	0.1059 // 0.8941 // CEU /// 0.0103 // 0.9897 // CHB /// 0.0169 // 0.9831 // JPT /// 0.0398 // 0.9602 // YRI	0.2118 // CEU /// 0.0206 // CHB /// 0.0337 // JPT /// 0.0795 // YRI	170 // CEU /// 194 // CHB /// 178 // JPT /// 176 // YRI	YES	T // CEU /// T // CHB /// T // JPT /// T // YRI	0.1059 // CEU /// 0.0103 // CHB /// 0.0169 // JPT /// 0.0398 // YRI	602023 // Bartter syndrome, type 3 // 607364 // intron /// 602023 // Bartter syndrome, type 4b, digenic // 613090 // intron	---
AX.30180833	1	0	0.03205	Affx-5624773	rs35480349	16377108	G	C	NM_000085 // intron // 0 // --- // CLCNKB // 1188 // chloride channel, voltage-sensitive Kb /// NM_001165945 // intron // 0 // --- // CLCNKB // 1188 // chloride channel, voltage-sensitive Kb /// ENST00000375668 // intron // 0 // Hs.352243 // CLCNKB // 1188 // chloride channel, voltage-sensitive Kb /// ENST00000331579 // intron // 0 // Hs.352243 // CLCNKB // 1188 // chloride channel, voltage-sensi…	29.1775 // D1S2672 // D1S1592 // --- // --- // deCODE /// 35.1971 // D1S2672 // D1S3669 // AFMA232ZB9 // GATA29A05 // Marshfield /// 33.1220 // --- // D1S1592 // 15353 // --- // SLM1	0.2647 // 0.7353 // CEU /// 0.0103 // 0.9897 // CHB /// 0.0056 // 0.9944 // JPT /// 0.0000 // 1.0000 // YRI	0.3882 // CEU /// 0.0206 // CHB /// 0.0112 // JPT /// 0.0000 // YRI	170 // CEU /// 194 // CHB /// 178 // JPT /// 176 // YRI	---	C // CEU /// C // CHB /// C // JPT /// C // YRI	0.2647 // CEU /// 0.0103 // CHB /// 0.0056 // JPT /// 0.0000 // YRI	602023 // Bartter syndrome, type 3 // 607364 // intron /// 602023 // Bartter syndrome, type 4b, digenic // 613090 // intron	---
AX.83433858	1	0	0.02548	Affx-5624860	rs34255952	16377499	C	T	NM_000085 // missense // 0 // --- // CLCNKB // 1188 // chloride channel, voltage-sensitive Kb /// NM_001165945 // missense // 0 // --- // CLCNKB // 1188 // chloride channel, voltage-sensitive Kb /// ENST00000331579 // missense // 0 // Hs.352243 // CLCNKB // 1188 // chloride channel, voltage-sensitive Kb /// ENST00000375679 // missense // 0 // Hs.352243 // CLCNKB // 1188 // chloride channel, volta…	29.1782 // D1S2672 // D1S1592 // --- // --- // deCODE /// 35.1976 // D1S2672 // D1S3669 // AFMA232ZB9 // GATA29A05 // Marshfield /// 33.1224 // --- // D1S1592 // 15353 // --- // SLM1	0.0000 // 1.0000 // CEU /// 0.0000 // 1.0000 // CHB /// 0.0000 // 1.0000 // JPT /// 0.0511 // 0.9489 // YRI	0.0000 // CEU /// 0.0000 // CHB /// 0.0000 // JPT /// 0.0795 // YRI	170 // CEU /// 194 // CHB /// 178 // JPT /// 176 // YRI	---	T // CEU /// T // CHB /// T // JPT /// T // YRI	0.0000 // CEU /// 0.0000 // CHB /// 0.0000 // JPT /// 0.0511 // YRI	602023 // Bartter syndrome, type 3 // 607364 // missense /// 602023 // Bartter syndrome, type 4b, digenic // 613090 // missense /// 602023 // Bartter syndrome, type 3 // 607364 // UTR-5 /// 602023 // Bartter syndrome, type 4b, digenic // 613090 // UTR-5	---
AX.39128905	1	0	0.1667	Affx-5624943	rs6650116	16377870	C	T	NM_000085 // intron // 0 // --- // CLCNKB // 1188 // chloride channel, voltage-sensitive Kb /// NM_001165945 // intron // 0 // --- // CLCNKB // 1188 // chloride channel, voltage-sensitive Kb /// ENST00000375668 // intron // 0 // Hs.352243 // CLCNKB // 1188 // chloride channel, voltage-sensitive Kb /// ENST00000331579 // intron // 0 // Hs.352243 // CLCNKB // 1188 // chloride channel, voltage-sensi…	29.1789 // D1S2672 // D1S1592 // --- // --- // deCODE /// 35.1981 // D1S2672 // D1S3669 // AFMA232ZB9 // GATA29A05 // Marshfield /// 33.1228 // --- // D1S1592 // 15353 // --- // SLM1	0.1059 // 0.8941 // CEU /// 0.0103 // 0.9897 // CHB /// 0.0169 // 0.9831 // JPT /// 0.1932 // 0.8068 // YRI	0.2118 // CEU /// 0.0206 // CHB /// 0.0337 // JPT /// 0.3182 // YRI	170 // CEU /// 194 // CHB /// 178 // JPT /// 176 // YRI	YES	T // CEU /// T // CHB /// T // JPT /// T // YRI	0.1059 // CEU /// 0.0103 // CHB /// 0.0169 // JPT /// 0.1932 // YRI	602023 // Bartter syndrome, type 3 // 607364 // intron /// 602023 // Bartter syndrome, type 4b, digenic // 613090 // intron	---
AX.83104759	1	0	0.1656	Affx-5624977	rs6650119	16378000	A	G	NM_000085 // missense // 0 // --- // CLCNKB // 1188 // chloride channel, voltage-sensitive Kb /// NM_001165945 // missense // 0 // --- // CLCNKB // 1188 // chloride channel, voltage-sensitive Kb /// ENST00000331579 // missense // 0 // Hs.352243 // CLCNKB // 1188 // chloride channel, voltage-sensitive Kb /// ENST00000375679 // missense // 0 // Hs.352243 // CLCNKB // 1188 // chloride channel, volta…	29.1791 // D1S2672 // D1S1592 // --- // --- // deCODE /// 35.1983 // D1S2672 // D1S3669 // AFMA232ZB9 // GATA29A05 // Marshfield /// 33.1229 // --- // D1S1592 // 15353 // --- // SLM1	0.9353 // 0.0647 // CEU /// 0.9948 // 0.0052 // CHB /// 0.9944 // 0.0056 // JPT /// 0.8636 // 0.1364 // YRI	0.1294 // CEU /// 0.0103 // CHB /// 0.0112 // JPT /// 0.2500 // YRI	170 // CEU /// 194 // CHB /// 178 // JPT /// 176 // YRI	YES	G // CEU /// G // CHB /// G // JPT /// G // YRI	0.0647 // CEU /// 0.0052 // CHB /// 0.0056 // JPT /// 0.1364 // YRI	602023 // Bartter syndrome, type 3 // 607364 // missense /// 602023 // Bartter syndrome, type 4b, digenic // 613090 // missense /// 602023 // Bartter syndrome, type 3 // 607364 // UTR-5 /// 602023 // Bartter syndrome, type 4b, digenic // 613090 // UTR-5	---
AX.30180973	1	0	0.05096	Affx-5625159	rs2297726	16378649	C	G	NM_000085 // intron // 0 // --- // CLCNKB // 1188 // chloride channel, voltage-sensitive Kb /// NM_001165945 // intron // 0 // --- // CLCNKB // 1188 // chloride channel, voltage-sensitive Kb /// ENST00000375668 // intron // 0 // Hs.352243 // CLCNKB // 1188 // chloride channel, voltage-sensitive Kb /// ENST00000331579 // intron // 0 // Hs.352243 // CLCNKB // 1188 // chloride channel, voltage-sensi…	29.1803 // D1S2672 // D1S1592 // --- // --- // deCODE /// 35.1991 // D1S2672 // D1S3669 // AFMA232ZB9 // GATA29A05 // Marshfield /// 33.1236 // --- // D1S1592 // 15353 // --- // SLM1	0.8765 // 0.1235 // CEU /// 0.7835 // 0.2165 // CHB /// 0.8202 // 0.1798 // JPT /// 0.9489 // 0.0511 // YRI	0.2000 // CEU /// 0.2887 // CHB /// 0.3371 // JPT /// 0.1023 // YRI	170 // CEU /// 194 // CHB /// 178 // JPT /// 176 // YRI	---	G // CEU /// G // CHB /// G // JPT /// G // YRI	0.1235 // CEU /// 0.2165 // CHB /// 0.1798 // JPT /// 0.0511 // YRI	602023 // Bartter syndrome, type 3 // 607364 // intron /// 602023 // Bartter syndrome, type 4b, digenic // 613090 // intron	---
AX.30181053	1	0.47938548	0.2834	Affx-5625457	rs61136562	16379823	G	A	NM_000085 // intron // 0 // --- // CLCNKB // 1188 // chloride channel, voltage-sensitive Kb /// NM_001165945 // intron // 0 // --- // CLCNKB // 1188 // chloride channel, voltage-sensitive Kb /// ENST00000375668 // intron // 0 // Hs.352243 // CLCNKB // 1188 // chloride channel, voltage-sensitive Kb /// ENST00000331579 // intron // 0 // Hs.352243 // CLCNKB // 1188 // chloride channel, voltage-sensi…	29.1824 // D1S2672 // D1S1592 // --- // --- // deCODE /// 35.2007 // D1S2672 // D1S3669 // AFMA232ZB9 // GATA29A05 // Marshfield /// 33.1248 // --- // D1S1592 // 15353 // --- // SLM1	0.0471 // 0.9529 // CEU /// 0.0000 // 1.0000 // CHB /// 0.0000 // 1.0000 // JPT /// 0.3239 // 0.6761 // YRI	0.0941 // CEU /// 0.0000 // CHB /// 0.0000 // JPT /// 0.4886 // YRI	170 // CEU /// 194 // CHB /// 178 // JPT /// 176 // YRI	---	A // CEU /// A // CHB /// A // JPT /// A // YRI	0.0471 // CEU /// 0.0000 // CHB /// 0.0000 // JPT /// 0.3239 // YRI	602023 // Bartter syndrome, type 3 // 607364 // intron /// 602023 // Bartter syndrome, type 4b, digenic // 613090 // intron	---
AX.83561226	1	1.30111686	0.3365	Affx-5625531	rs5253	16380196	T	C	ENST00000431772 // cds // 0 // Hs.352243 // CLCNKB // 1188 // chloride channel, voltage-sensitive Kb /// ENST00000331579 // intron // 0 // Hs.352243 // CLCNKB // 1188 // chloride channel, voltage-sensitive Kb /// NM_000085 // missense // 0 // --- // CLCNKB // 1188 // chloride channel, voltage-sensitive Kb /// NM_001165945 // missense // 0 // --- // CLCNKB // 1188 // chloride channel, voltage-sens…	29.1830 // D1S2672 // D1S1592 // --- // --- // deCODE /// 35.2012 // D1S2672 // D1S3669 // AFMA232ZB9 // GATA29A05 // Marshfield /// 33.1252 // --- // D1S1592 // 15353 // --- // SLM1	0.0118 // 0.9882 // CEU /// 0.1804 // 0.8196 // CHB /// 0.1966 // 0.8034 // JPT /// 0.3523 // 0.6477 // YRI	0.0235 // CEU /// 0.2371 // CHB /// 0.2360 // JPT /// 0.3864 // YRI	170 // CEU /// 194 // CHB /// 178 // JPT /// 176 // YRI	YES	T // CEU /// T // CHB /// T // JPT /// T // YRI	0.0118 // CEU /// 0.1804 // CHB /// 0.1966 // JPT /// 0.3523 // YRI	602023 // Bartter syndrome, type 3 // 607364 // cds /// 602023 // Bartter syndrome, type 4b, digenic // 613090 // cds /// 602023 // Bartter syndrome, type 3 // 607364 // intron /// 602023 // Bartter syndrome, type 4b, digenic // 613090 // intron /// 602023 // Bartter syndrome, type 3 // 607364 // missense /// 602023 // Bartter syndrome, type 4b, digenic // 613090 // missense	---
AX.39128995	1	0	0.1911	Affx-5625543	rs2275166	16380243	A	G	ENST00000431772 // cds // 0 // Hs.352243 // CLCNKB // 1188 // chloride channel, voltage-sensitive Kb /// ENST00000331579 // intron // 0 // Hs.352243 // CLCNKB // 1188 // chloride channel, voltage-sensitive Kb /// NM_000085 // missense // 0 // --- // CLCNKB // 1188 // chloride channel, voltage-sensitive Kb /// NM_001165945 // missense // 0 // --- // CLCNKB // 1188 // chloride channel, voltage-sens…	29.1831 // D1S2672 // D1S1592 // --- // --- // deCODE /// 35.2012 // D1S2672 // D1S3669 // AFMA232ZB9 // GATA29A05 // Marshfield /// 33.1253 // --- // D1S1592 // 15353 // --- // SLM1	0.3882 // 0.6118 // CEU /// 0.1753 // 0.8247 // CHB /// 0.1685 // 0.8315 // JPT /// 0.1705 // 0.8295 // YRI	0.5176 // CEU /// 0.2680 // CHB /// 0.2697 // JPT /// 0.2500 // YRI	170 // CEU /// 194 // CHB /// 178 // JPT /// 176 // YRI	YES	A // CEU /// A // CHB /// A // JPT /// A // YRI	0.3882 // CEU /// 0.1753 // CHB /// 0.1685 // JPT /// 0.1705 // YRI	602023 // Bartter syndrome, type 3 // 607364 // cds /// 602023 // Bartter syndrome, type 4b, digenic // 613090 // cds /// 602023 // Bartter syndrome, type 3 // 607364 // intron /// 602023 // Bartter syndrome, type 4b, digenic // 613090 // intron /// 602023 // Bartter syndrome, type 3 // 607364 // missense /// 602023 // Bartter syndrome, type 4b, digenic // 613090 // missense	---
AX.39129005	1	0.73826145	0.2962	Affx-5625589	rs7414959	16380488	G	A	NM_000085 // intron // 0 // --- // CLCNKB // 1188 // chloride channel, voltage-sensitive Kb /// NM_001165945 // intron // 0 // --- // CLCNKB // 1188 // chloride channel, voltage-sensitive Kb /// ENST00000375668 // intron // 0 // Hs.352243 // CLCNKB // 1188 // chloride channel, voltage-sensitive Kb /// ENST00000331579 // intron // 0 // Hs.352243 // CLCNKB // 1188 // chloride channel, voltage-sensi…	29.1836 // D1S2672 // D1S1592 // --- // --- // deCODE /// 35.2015 // D1S2672 // D1S3669 // AFMA232ZB9 // GATA29A05 // Marshfield /// 33.1255 // --- // D1S1592 // 15353 // --- // SLM1	0.5765 // 0.4235 // CEU /// 0.8454 // 0.1546 // CHB /// 0.8483 // 0.1517 // JPT /// 0.3239 // 0.6761 // YRI	0.4471 // CEU /// 0.2887 // CHB /// 0.2584 // JPT /// 0.4432 // YRI	170 // CEU /// 194 // CHB /// 178 // JPT /// 176 // YRI	YES	G // CEU /// G // CHB /// G // JPT /// A // YRI	0.4235 // CEU /// 0.1546 // CHB /// 0.1517 // JPT /// 0.3239 // YRI	602023 // Bartter syndrome, type 3 // 607364 // intron /// 602023 // Bartter syndrome, type 4b, digenic // 613090 // intron	---
AX.39129011	1	0.2321765	0.1783	Affx-5625613	rs10803414	16380582	C	T	NM_000085 // intron // 0 // --- // CLCNKB // 1188 // chloride channel, voltage-sensitive Kb /// NM_001165945 // intron // 0 // --- // CLCNKB // 1188 // chloride channel, voltage-sensitive Kb /// ENST00000375668 // intron // 0 // Hs.352243 // CLCNKB // 1188 // chloride channel, voltage-sensitive Kb /// ENST00000331579 // intron // 0 // Hs.352243 // CLCNKB // 1188 // chloride channel, voltage-sensi…	29.1837 // D1S2672 // D1S1592 // --- // --- // deCODE /// 35.2017 // D1S2672 // D1S3669 // AFMA232ZB9 // GATA29A05 // Marshfield /// 33.1256 // --- // D1S1592 // 15353 // --- // SLM1	0.4059 // 0.5941 // CEU /// 0.8351 // 0.1649 // CHB /// 0.8596 // 0.1404 // JPT /// 0.1591 // 0.8409 // YRI	0.3882 // CEU /// 0.2680 // CHB /// 0.2360 // JPT /// 0.2500 // YRI	170 // CEU /// 194 // CHB /// 178 // JPT /// 176 // YRI	YES	T // CEU /// C // CHB /// C // JPT /// T // YRI	0.4059 // CEU /// 0.1649 // CHB /// 0.1404 // JPT /// 0.1591 // YRI	602023 // Bartter syndrome, type 3 // 607364 // intron /// 602023 // Bartter syndrome, type 4b, digenic // 613090 // intron	---
AX.30181087	1	0.22069217	0.08333	Affx-5625646	rs77186099	16380776	G	A	NM_000085 // intron // 0 // --- // CLCNKB // 1188 // chloride channel, voltage-sensitive Kb /// NM_001165945 // intron // 0 // --- // CLCNKB // 1188 // chloride channel, voltage-sensitive Kb /// ENST00000375668 // intron // 0 // Hs.352243 // CLCNKB // 1188 // chloride channel, voltage-sensitive Kb /// ENST00000331579 // intron // 0 // Hs.352243 // CLCNKB // 1188 // chloride channel, voltage-sensi…	29.1841 // D1S2672 // D1S1592 // --- // --- // deCODE /// 35.2019 // D1S2672 // D1S3669 // AFMA232ZB9 // GATA29A05 // Marshfield /// 33.1258 // --- // D1S1592 // 15353 // --- // SLM1	0.0000 // 1.0000 // CEU /// 0.0000 // 1.0000 // CHB /// 0.0000 // 1.0000 // JPT /// 0.1023 // 0.8977 // YRI	0.0000 // CEU /// 0.0000 // CHB /// 0.0000 // JPT /// 0.1818 // YRI	170 // CEU /// 194 // CHB /// 178 // JPT /// 176 // YRI	---	A // CEU /// A // CHB /// A // JPT /// A // YRI	0.0000 // CEU /// 0.0000 // CHB /// 0.0000 // JPT /// 0.1023 // YRI	602023 // Bartter syndrome, type 3 // 607364 // intron /// 602023 // Bartter syndrome, type 4b, digenic // 613090 // intron	---
AX.39129017	1	0	0.2756	Affx-5625648	rs9442228	16380815	G	T	NM_000085 // intron // 0 // --- // CLCNKB // 1188 // chloride channel, voltage-sensitive Kb /// NM_001165945 // intron // 0 // --- // CLCNKB // 1188 // chloride channel, voltage-sensitive Kb /// ENST00000375668 // intron // 0 // Hs.352243 // CLCNKB // 1188 // chloride channel, voltage-sensitive Kb /// ENST00000331579 // intron // 0 // Hs.352243 // CLCNKB // 1188 // chloride channel, voltage-sensi…	29.1841 // D1S2672 // D1S1592 // --- // --- // deCODE /// 35.2020 // D1S2672 // D1S3669 // AFMA232ZB9 // GATA29A05 // Marshfield /// 33.1259 // --- // D1S1592 // 15353 // --- // SLM1	0.4059 // 0.5941 // CEU /// 0.0155 // 0.9845 // CHB /// 0.0000 // 1.0000 // JPT /// 0.2784 // 0.7216 // YRI	0.4824 // CEU /// 0.0309 // CHB /// 0.0000 // JPT /// 0.4205 // YRI	170 // CEU /// 194 // CHB /// 178 // JPT /// 176 // YRI	YES	T // CEU /// T // CHB /// T // JPT /// T // YRI	0.4059 // CEU /// 0.0155 // CHB /// 0.0000 // JPT /// 0.2784 // YRI	602023 // Bartter syndrome, type 3 // 607364 // intron /// 602023 // Bartter syndrome, type 4b, digenic // 613090 // intron	---
AX.30181093	1	0.15770287	0.2806	Affx-5625658	rs34077924	16380869	A	C	NM_000085 // intron // 0 // --- // CLCNKB // 1188 // chloride channel, voltage-sensitive Kb /// NM_001165945 // intron // 0 // --- // CLCNKB // 1188 // chloride channel, voltage-sensitive Kb /// ENST00000375668 // intron // 0 // Hs.352243 // CLCNKB // 1188 // chloride channel, voltage-sensitive Kb /// ENST00000331579 // intron // 0 // Hs.352243 // CLCNKB // 1188 // chloride channel, voltage-sensi…	29.1842 // D1S2672 // D1S1592 // --- // --- // deCODE /// 35.2021 // D1S2672 // D1S3669 // AFMA232ZB9 // GATA29A05 // Marshfield /// 33.1259 // --- // D1S1592 // 15353 // --- // SLM1	0.5882 // 0.4118 // CEU /// 0.1598 // 0.8402 // CHB /// 0.1404 // 0.8596 // JPT /// 0.7216 // 0.2784 // YRI	0.4000 // CEU /// 0.2784 // CHB /// 0.2360 // JPT /// 0.4205 // YRI	170 // CEU /// 194 // CHB /// 178 // JPT /// 176 // YRI	---	C // CEU /// A // CHB /// A // JPT /// C // YRI	0.4118 // CEU /// 0.1598 // CHB /// 0.1404 // JPT /// 0.2784 // YRI	602023 // Bartter syndrome, type 3 // 607364 // intron /// 602023 // Bartter syndrome, type 4b, digenic // 613090 // intron	---
AX.30181131	1	0	0.05732	Affx-5625740	rs61242504	16381262	G	A	NM_000085 // intron // 0 // --- // CLCNKB // 1188 // chloride channel, voltage-sensitive Kb /// NM_001165945 // intron // 0 // --- // CLCNKB // 1188 // chloride channel, voltage-sensitive Kb /// ENST00000375668 // intron // 0 // Hs.352243 // CLCNKB // 1188 // chloride channel, voltage-sensitive Kb /// ENST00000331579 // intron // 0 // Hs.352243 // CLCNKB // 1188 // chloride channel, voltage-sensi…	29.1849 // D1S2672 // D1S1592 // --- // --- // deCODE /// 35.2026 // D1S2672 // D1S3669 // AFMA232ZB9 // GATA29A05 // Marshfield /// 33.1263 // --- // D1S1592 // 15353 // --- // SLM1	0.0000 // 1.0000 // CEU /// 0.0000 // 1.0000 // CHB /// 0.0000 // 1.0000 // JPT /// 0.0511 // 0.9489 // YRI	0.0000 // CEU /// 0.0000 // CHB /// 0.0000 // JPT /// 0.1023 // YRI	170 // CEU /// 194 // CHB /// 178 // JPT /// 176 // YRI	---	A // CEU /// A // CHB /// A // JPT /// A // YRI	0.0000 // CEU /// 0.0000 // CHB /// 0.0000 // JPT /// 0.0511 // YRI	602023 // Bartter syndrome, type 3 // 607364 // intron /// 602023 // Bartter syndrome, type 4b, digenic // 613090 // intron	---
AX.30181147	1	0	0.125	Affx-5625809	rs12047064	16381579	A	G	NM_000085 // intron // 0 // --- // CLCNKB // 1188 // chloride channel, voltage-sensitive Kb /// NM_001165945 // intron // 0 // --- // CLCNKB // 1188 // chloride channel, voltage-sensitive Kb /// ENST00000375668 // intron // 0 // Hs.352243 // CLCNKB // 1188 // chloride channel, voltage-sensitive Kb /// ENST00000331579 // intron // 0 // Hs.352243 // CLCNKB // 1188 // chloride channel, voltage-sensi…	29.1855 // D1S2672 // D1S1592 // --- // --- // deCODE /// 35.2030 // D1S2672 // D1S3669 // AFMA232ZB9 // GATA29A05 // Marshfield /// 33.1267 // --- // D1S1592 // 15353 // --- // SLM1	0.5824 // 0.4176 // CEU /// 0.1598 // 0.8402 // CHB /// 0.1404 // 0.8596 // JPT /// 0.8636 // 0.1364 // YRI	0.4118 // CEU /// 0.2784 // CHB /// 0.2360 // JPT /// 0.2045 // YRI	170 // CEU /// 194 // CHB /// 178 // JPT /// 176 // YRI	---	G // CEU /// A // CHB /// A // JPT /// G // YRI	0.4176 // CEU /// 0.1598 // CHB /// 0.1404 // JPT /// 0.1364 // YRI	602023 // Bartter syndrome, type 3 // 607364 // intron /// 602023 // Bartter syndrome, type 4b, digenic // 613090 // intron	---
AX.30181157	1	0.18236853	0.2372	Affx-5625818	rs12022144	16381623	G	A	NM_000085 // intron // 0 // --- // CLCNKB // 1188 // chloride channel, voltage-sensitive Kb /// NM_001165945 // intron // 0 // --- // CLCNKB // 1188 // chloride channel, voltage-sensitive Kb /// ENST00000375668 // intron // 0 // Hs.352243 // CLCNKB // 1188 // chloride channel, voltage-sensitive Kb /// ENST00000331579 // intron // 0 // Hs.352243 // CLCNKB // 1188 // chloride channel, voltage-sensi…	29.1856 // D1S2672 // D1S1592 // --- // --- // deCODE /// 35.2030 // D1S2672 // D1S3669 // AFMA232ZB9 // GATA29A05 // Marshfield /// 33.1267 // --- // D1S1592 // 15353 // --- // SLM1	0.4176 // 0.5824 // CEU /// 0.8402 // 0.1598 // CHB /// 0.8596 // 0.1404 // JPT /// 0.2500 // 0.7500 // YRI	0.4118 // CEU /// 0.2784 // CHB /// 0.2360 // JPT /// 0.3864 // YRI	170 // CEU /// 194 // CHB /// 178 // JPT /// 176 // YRI	---	A // CEU /// G // CHB /// G // JPT /// A // YRI	0.4176 // CEU /// 0.1598 // CHB /// 0.1404 // JPT /// 0.2500 // YRI	602023 // Bartter syndrome, type 3 // 607364 // intron /// 602023 // Bartter syndrome, type 4b, digenic // 613090 // intron	---
AX.30181241	1	0.15776531	0.1161	Affx-5626008	rs12691553	16382505	T	C	NM_000085 // intron // 0 // --- // CLCNKB // 1188 // chloride channel, voltage-sensitive Kb /// NM_001165945 // intron // 0 // --- // CLCNKB // 1188 // chloride channel, voltage-sensitive Kb /// ENST00000375668 // intron // 0 // Hs.352243 // CLCNKB // 1188 // chloride channel, voltage-sensitive Kb /// ENST00000331579 // intron // 0 // Hs.352243 // CLCNKB // 1188 // chloride channel, voltage-sensi…	29.1871 // D1S2672 // D1S1592 // --- // --- // deCODE /// 35.2042 // D1S2672 // D1S3669 // AFMA232ZB9 // GATA29A05 // Marshfield /// 33.1276 // --- // D1S1592 // 15353 // --- // SLM1	0.5824 // 0.4176 // CEU /// 0.1598 // 0.8402 // CHB /// 0.1404 // 0.8596 // JPT /// 0.8864 // 0.1136 // YRI	0.4118 // CEU /// 0.2784 // CHB /// 0.2360 // JPT /// 0.1818 // YRI	170 // CEU /// 194 // CHB /// 178 // JPT /// 176 // YRI	---	C // CEU /// T // CHB /// T // JPT /// C // YRI	0.4176 // CEU /// 0.1598 // CHB /// 0.1404 // JPT /// 0.1136 // YRI	602023 // Bartter syndrome, type 3 // 607364 // intron /// 602023 // Bartter syndrome, type 4b, digenic // 613090 // intron	---
AX.30181245	1	0	0.2229	Affx-5626025	rs12756545	16382584	T	C	NM_000085 // intron // 0 // --- // CLCNKB // 1188 // chloride channel, voltage-sensitive Kb /// NM_001165945 // intron // 0 // --- // CLCNKB // 1188 // chloride channel, voltage-sensitive Kb /// ENST00000375668 // intron // 0 // Hs.352243 // CLCNKB // 1188 // chloride channel, voltage-sensitive Kb /// ENST00000331579 // intron // 0 // Hs.352243 // CLCNKB // 1188 // chloride channel, voltage-sensi…	29.1873 // D1S2672 // D1S1592 // --- // --- // deCODE /// 35.2043 // D1S2672 // D1S3669 // AFMA232ZB9 // GATA29A05 // Marshfield /// 33.1277 // --- // D1S1592 // 15353 // --- // SLM1	0.5882 // 0.4118 // CEU /// 0.1649 // 0.8351 // CHB /// 0.1404 // 0.8596 // JPT /// 0.7841 // 0.2159 // YRI	0.4000 // CEU /// 0.2680 // CHB /// 0.2360 // JPT /// 0.3409 // YRI	170 // CEU /// 194 // CHB /// 178 // JPT /// 176 // YRI	---	C // CEU /// T // CHB /// T // JPT /// C // YRI	0.4118 // CEU /// 0.1649 // CHB /// 0.1404 // JPT /// 0.2159 // YRI	602023 // Bartter syndrome, type 3 // 607364 // intron /// 602023 // Bartter syndrome, type 4b, digenic // 613090 // intron	---
AX.30181283	1	0	0.04839	Affx-5626117	rs5255	16382966	C	T	ENST00000375668 // intron // 0 // Hs.352243 // CLCNKB // 1188 // chloride channel, voltage-sensitive Kb /// ENST00000331579 // intron // 0 // Hs.352243 // CLCNKB // 1188 // chloride channel, voltage-sensitive Kb /// ENST00000431772 // intron // 0 // Hs.352243 // CLCNKB // 1188 // chloride channel, voltage-sensitive Kb /// NM_000085 // missense // 0 // --- // CLCNKB // 1188 // chloride channel, vo…	29.1880 // D1S2672 // D1S1592 // --- // --- // deCODE /// 35.2048 // D1S2672 // D1S3669 // AFMA232ZB9 // GATA29A05 // Marshfield /// 33.1281 // --- // D1S1592 // 15353 // --- // SLM1	0.0000 // 1.0000 // CEU /// 0.0000 // 1.0000 // CHB /// 0.0000 // 1.0000 // JPT /// 0.0682 // 0.9318 // YRI	0.0000 // CEU /// 0.0000 // CHB /// 0.0000 // JPT /// 0.1364 // YRI	170 // CEU /// 194 // CHB /// 178 // JPT /// 176 // YRI	---	T // CEU /// T // CHB /// T // JPT /// T // YRI	0.0000 // CEU /// 0.0000 // CHB /// 0.0000 // JPT /// 0.0682 // YRI	602023 // Bartter syndrome, type 3 // 607364 // intron /// 602023 // Bartter syndrome, type 4b, digenic // 613090 // intron /// 602023 // Bartter syndrome, type 3 // 607364 // missense /// 602023 // Bartter syndrome, type 4b, digenic // 613090 // missense	---
AX.30181383	1	0.22127008	0.07843	Affx-5626548	rs2863443	16384656	G	T	NM_182623 // UTR-3 // 0 // Hs.126825 // FAM131C // 348487 // family with sequence similarity 131, member C /// ENST00000375662 // UTR-3 // 0 // Hs.126825 // FAM131C // 348487 // family with sequence similarity 131, member C	29.1910 // D1S2672 // D1S1592 // --- // --- // deCODE /// 35.2070 // D1S2672 // D1S3669 // AFMA232ZB9 // GATA29A05 // Marshfield /// 33.1299 // --- // D1S1592 // 15353 // --- // SLM1	0.9941 // 0.0059 // CEU /// 0.8247 // 0.1753 // CHB /// 0.8371 // 0.1629 // JPT /// 0.9432 // 0.0568 // YRI	0.0118 // CEU /// 0.2887 // CHB /// 0.2360 // JPT /// 0.1136 // YRI	170 // CEU /// 194 // CHB /// 178 // JPT /// 176 // YRI	---	G // CEU /// G // CHB /// G // JPT /// G // YRI	0.0059 // CEU /// 0.1753 // CHB /// 0.1629 // JPT /// 0.0568 // YRI	---	---
AX.37370343	1	0	0.2166	Affx-35314651	---	16385815	G	A	NM_182623 // intron // 0 // Hs.126825 // FAM131C // 348487 // family with sequence similarity 131, member C /// ENST00000375662 // intron // 0 // Hs.126825 // FAM131C // 348487 // family with sequence similarity 131, member C /// ENST00000494078 // intron // 0 // Hs.126825 // FAM131C // 348487 // family with sequence similarity 131, member C	29.1930 // D1S2672 // D1S1592 // --- // --- // deCODE /// 35.2086 // D1S2672 // D1S3669 // AFMA232ZB9 // GATA29A05 // Marshfield /// 33.1311 // --- // D1S1592 // 15353 // --- // SLM1	0.2412 // 0.7588 // CEU /// 0.0000 // 1.0000 // CHB /// 0.0000 // 1.0000 // JPT /// 0.1307 // 0.8693 // YRI	0.3412 // CEU /// 0.0000 // CHB /// 0.0000 // JPT /// 0.2614 // YRI	170 // CEU /// 194 // CHB /// 178 // JPT /// 176 // YRI	---	A // CEU /// A // CHB /// A // JPT /// A // YRI	0.2412 // CEU /// 0.0000 // CHB /// 0.0000 // JPT /// 0.1307 // YRI	---	---
AX.30181487	1	0	0.07325	Affx-5627011	rs2095543	16386247	T	C	NM_182623 // intron // 0 // Hs.126825 // FAM131C // 348487 // family with sequence similarity 131, member C /// ENST00000375662 // intron // 0 // Hs.126825 // FAM131C // 348487 // family with sequence similarity 131, member C /// ENST00000494078 // intron // 0 // Hs.126825 // FAM131C // 348487 // family with sequence similarity 131, member C	29.1938 // D1S2672 // D1S1592 // --- // --- // deCODE /// 35.2091 // D1S2672 // D1S3669 // AFMA232ZB9 // GATA29A05 // Marshfield /// 33.1316 // --- // D1S1592 // 15353 // --- // SLM1	0.0294 // 0.9706 // CEU /// 0.1804 // 0.8196 // CHB /// 0.1910 // 0.8090 // JPT /// 0.0625 // 0.9375 // YRI	0.0588 // CEU /// 0.2371 // CHB /// 0.2247 // JPT /// 0.1023 // YRI	170 // CEU /// 194 // CHB /// 178 // JPT /// 176 // YRI	---	T // CEU /// T // CHB /// T // JPT /// T // YRI	0.0294 // CEU /// 0.1804 // CHB /// 0.1910 // JPT /// 0.0625 // YRI	---	---
AX.30181555	1	0.17437917	0.242	Affx-5627290	rs10927898	16387402	C	G	NM_182623 // intron // 0 // Hs.126825 // FAM131C // 348487 // family with sequence similarity 131, member C /// ENST00000375662 // intron // 0 // Hs.126825 // FAM131C // 348487 // family with sequence similarity 131, member C /// ENST00000494078 // intron // 0 // Hs.126825 // FAM131C // 348487 // family with sequence similarity 131, member C	29.1959 // D1S2672 // D1S1592 // --- // --- // deCODE /// 35.2107 // D1S2672 // D1S3669 // AFMA232ZB9 // GATA29A05 // Marshfield /// 33.1328 // --- // D1S1592 // 15353 // --- // SLM1	0.5882 // 0.4118 // CEU /// 0.2320 // 0.7680 // CHB /// 0.1798 // 0.8202 // JPT /// 0.7727 // 0.2273 // YRI	0.4235 // CEU /// 0.3402 // CHB /// 0.3146 // JPT /// 0.3636 // YRI	170 // CEU /// 194 // CHB /// 178 // JPT /// 176 // YRI	---	G // CEU /// C // CHB /// C // JPT /// G // YRI	0.4118 // CEU /// 0.2320 // CHB /// 0.1798 // JPT /// 0.2273 // YRI	---	---
AX.30181561	1	0	0.4427	Affx-5627304	rs12144143	16387445	A	G	NM_182623 // intron // 0 // Hs.126825 // FAM131C // 348487 // family with sequence similarity 131, member C /// ENST00000375662 // intron // 0 // Hs.126825 // FAM131C // 348487 // family with sequence similarity 131, member C /// ENST00000494078 // intron // 0 // Hs.126825 // FAM131C // 348487 // family with sequence similarity 131, member C	29.1960 // D1S2672 // D1S1592 // --- // --- // deCODE /// 35.2107 // D1S2672 // D1S3669 // AFMA232ZB9 // GATA29A05 // Marshfield /// 33.1328 // --- // D1S1592 // 15353 // --- // SLM1	0.4059 // 0.5941 // CEU /// 0.9794 // 0.0206 // CHB /// 1.0000 // 0.0000 // JPT /// 0.4545 // 0.5455 // YRI	0.4588 // CEU /// 0.0412 // CHB /// 0.0000 // JPT /// 0.4545 // YRI	170 // CEU /// 194 // CHB /// 178 // JPT /// 176 // YRI	---	A // CEU /// G // CHB /// G // JPT /// A // YRI	0.4059 // CEU /// 0.0206 // CHB /// 0.0000 // JPT /// 0.4545 // YRI	---	---
AX.30181563	1	0	0.09236	Affx-5627306	rs11799862	16387448	G	A	NM_182623 // intron // 0 // Hs.126825 // FAM131C // 348487 // family with sequence similarity 131, member C /// ENST00000375662 // intron // 0 // Hs.126825 // FAM131C // 348487 // family with sequence similarity 131, member C /// ENST00000494078 // intron // 0 // Hs.126825 // FAM131C // 348487 // family with sequence similarity 131, member C	29.1960 // D1S2672 // D1S1592 // --- // --- // deCODE /// 35.2107 // D1S2672 // D1S3669 // AFMA232ZB9 // GATA29A05 // Marshfield /// 33.1328 // --- // D1S1592 // 15353 // --- // SLM1	0.0000 // 1.0000 // CEU /// 0.0000 // 1.0000 // CHB /// 0.0000 // 1.0000 // JPT /// 0.0909 // 0.9091 // YRI	0.0000 // CEU /// 0.0000 // CHB /// 0.0000 // JPT /// 0.1818 // YRI	170 // CEU /// 194 // CHB /// 178 // JPT /// 176 // YRI	---	A // CEU /// A // CHB /// A // JPT /// A // YRI	0.0000 // CEU /// 0.0000 // CHB /// 0.0000 // JPT /// 0.0909 // YRI	---	---
AX.30181567	1	0.22431675	0.3516	Affx-5627314	rs10927899	16387469	A	G	NM_182623 // intron // 0 // Hs.126825 // FAM131C // 348487 // family with sequence similarity 131, member C /// ENST00000375662 // intron // 0 // Hs.126825 // FAM131C // 348487 // family with sequence similarity 131, member C /// ENST00000494078 // intron // 0 // Hs.126825 // FAM131C // 348487 // family with sequence similarity 131, member C	29.1960 // D1S2672 // D1S1592 // --- // --- // deCODE /// 35.2107 // D1S2672 // D1S3669 // AFMA232ZB9 // GATA29A05 // Marshfield /// 33.1329 // --- // D1S1592 // 15353 // --- // SLM1	0.4118 // 0.5882 // CEU /// 0.9794 // 0.0206 // CHB /// 1.0000 // 0.0000 // JPT /// 0.3636 // 0.6364 // YRI	0.4471 // CEU /// 0.0412 // CHB /// 0.0000 // JPT /// 0.4318 // YRI	170 // CEU /// 194 // CHB /// 178 // JPT /// 176 // YRI	---	A // CEU /// G // CHB /// G // JPT /// A // YRI	0.4118 // CEU /// 0.0206 // CHB /// 0.0000 // JPT /// 0.3636 // YRI	---	---
AX.30181575	1	0	0.2611	Affx-5627366	rs11799874	16387573	G	A	NM_182623 // intron // 0 // Hs.126825 // FAM131C // 348487 // family with sequence similarity 131, member C /// ENST00000375662 // intron // 0 // Hs.126825 // FAM131C // 348487 // family with sequence similarity 131, member C /// ENST00000494078 // intron // 0 // Hs.126825 // FAM131C // 348487 // family with sequence similarity 131, member C	29.1962 // D1S2672 // D1S1592 // --- // --- // deCODE /// 35.2109 // D1S2672 // D1S3669 // AFMA232ZB9 // GATA29A05 // Marshfield /// 33.1330 // --- // D1S1592 // 15353 // --- // SLM1	0.4235 // 0.5765 // CEU /// 0.8660 // 0.1340 // CHB /// 0.8764 // 0.1236 // JPT /// 0.2330 // 0.7670 // YRI	0.4471 // CEU /// 0.2268 // CHB /// 0.2247 // JPT /// 0.3523 // YRI	170 // CEU /// 194 // CHB /// 178 // JPT /// 176 // YRI	---	A // CEU /// G // CHB /// G // JPT /// A // YRI	0.4235 // CEU /// 0.1340 // CHB /// 0.1236 // JPT /// 0.2330 // YRI	---	---
AX.30181577	1	0.09071148	0.2134	Affx-5627380	rs9442198	16387629	A	G	NM_182623 // intron // 0 // Hs.126825 // FAM131C // 348487 // family with sequence similarity 131, member C /// ENST00000375662 // intron // 0 // Hs.126825 // FAM131C // 348487 // family with sequence similarity 131, member C /// ENST00000494078 // intron // 0 // Hs.126825 // FAM131C // 348487 // family with sequence similarity 131, member C	29.1963 // D1S2672 // D1S1592 // --- // --- // deCODE /// 35.2110 // D1S2672 // D1S3669 // AFMA232ZB9 // GATA29A05 // Marshfield /// 33.1330 // --- // D1S1592 // 15353 // --- // SLM1	0.6412 // 0.3588 // CEU /// 0.9948 // 0.0052 // CHB /// 1.0000 // 0.0000 // JPT /// 0.7670 // 0.2330 // YRI	0.4353 // CEU /// 0.0103 // CHB /// 0.0000 // JPT /// 0.3750 // YRI	170 // CEU /// 194 // CHB /// 178 // JPT /// 176 // YRI	---	G // CEU /// G // CHB /// G // JPT /// G // YRI	0.3588 // CEU /// 0.0052 // CHB /// 0.0000 // JPT /// 0.2330 // YRI	---	---
AX.39131127	1	0.18349356	0.2325	Affx-5644164	rs11260721	16455052	C	T	NM_004431 // intron // 0 // Hs.171596 // EPHA2 // 1969 // EPH receptor A2 /// ENST00000358432 // intron // 0 // Hs.171596 // EPHA2 // 1969 // EPH receptor A2	29.3164 // D1S2672 // D1S1592 // --- // --- // deCODE /// 35.2998 // D1S2672 // D1S3669 // AFMA232ZB9 // GATA29A05 // Marshfield /// 33.2040 // --- // D1S1592 // 15353 // --- // SLM1	0.9176 // 0.0824 // CEU /// 0.8041 // 0.1959 // CHB /// 0.7978 // 0.2022 // JPT /// 0.1761 // 0.8239 // YRI	0.1412 // CEU /// 0.3299 // CHB /// 0.3371 // JPT /// 0.2841 // YRI	170 // CEU /// 194 // CHB /// 178 // JPT /// 176 // YRI	YES	C // CEU /// C // CHB /// C // JPT /// T // YRI	0.0824 // CEU /// 0.1959 // CHB /// 0.2022 // JPT /// 0.1761 // YRI	176946 // Cataract, posterior polar, 1 // 116600 // intron /// 176946 // Cataract, age-related cortical, 2 // 613020 // intron	---	16455052	AffyAIM	Afr-Euro
AFFX.SNP.001776	1	0.19942038	0.4618	Affx-5883491	rs910232	17398514	C	A	NM_007365 // intron // 0 // Hs.33455 // PADI2 // 11240 // peptidyl arginine deiminase, type II /// ENST00000375486 // intron // 0 // Hs.33455 // PADI2 // 11240 // peptidyl arginine deiminase, type II /// ENST00000479534 // intron // 0 // Hs.33455 // PADI2 // 11240 // peptidyl arginine deiminase, type II /// ENST00000466151 // intron // 0 // Hs.33455 // PADI2 // 11240 // peptidyl arginine deiminas…	30.9978 // D1S2672 // D1S1592 // --- // --- // deCODE /// 36.5427 // D1S2672 // D1S3669 // AFMA232ZB9 // GATA29A05 // Marshfield /// 34.1963 // --- // D1S1592 // 15353 // --- // SLM1	0.7118 // 0.2882 // CEU /// 0.4278 // 0.5722 // CHB /// 0.4045 // 0.5955 // JPT /// 0.4659 // 0.5341 // YRI	0.4118 // CEU /// 0.5052 // CHB /// 0.4719 // JPT /// 0.5455 // YRI	170 // CEU /// 194 // CHB /// 178 // JPT /// 176 // YRI	YES	C // CEU /// A // CHB /// A // JPT /// A // YRI	0.2882 // CEU /// 0.4278 // CHB /// 0.4045 // JPT /// 0.4659 // YRI	---	---
AX.39183741	1	0.97922451	0.2675	Affx-6046878	rs1572790	18063132	A	G	NM_001011722 // downstream // 38762 // Hs.443460 // ARHGEF10L // 55160 // Rho guanine nucleotide exchange factor (GEF) 10-like /// ENST00000430540 // intron // 0 // Hs.291965 // --- // --- // Transcribed locus /// NM_030812 // upstream // 18676 // Hs.2149 // ACTL8 // 81569 // actin-like 8	32.1822 // D1S2672 // D1S1592 // --- // --- // deCODE /// 38.4874 // D1S3669 // D1S1592 // GATA29A05 // GAAT4D10 // Marshfield /// 34.8954 // --- // D1S1592 // 15353 // --- // SLM1	0.8118 // 0.1882 // CEU /// 0.6340 // 0.3660 // CHB /// 0.6742 // 0.3258 // JPT /// 0.2102 // 0.7898 // YRI	0.3294 // CEU /// 0.4433 // CHB /// 0.4719 // JPT /// 0.3295 // YRI	170 // CEU /// 194 // CHB /// 178 // JPT /// 176 // YRI	YES	G // CEU /// G // CHB /// G // JPT /// A // YRI	0.1882 // CEU /// 0.3660 // CHB /// 0.3258 // JPT /// 0.2102 // YRI	---	---	18063132	AffyAIM	Afr-Euro
AX.16728582	1	0.1820382	0.2293	Affx-6171766	rs4920311	18563991	G	C	NM_032880 // intron // 0 // Hs.212511 // IGSF21 // 84966 // immunoglobin superfamily, member 21 /// ENST00000251296 // intron // 0 // Hs.212511 // IGSF21 // 84966 // immunoglobin superfamily, member 21	33.5643 // D1S2826 // D1S2644 // --- // --- // deCODE /// 42.3167 // D1S2826 // D1S2644 // AFM296TE9 // AFMA153XE9 // Marshfield /// 36.9643 // D1S1592 // --- // --- // 613868 // SLM1	0.8882 // 0.1118 // CEU /// 0.3557 // 0.6443 // CHB /// 0.5112 // 0.4888 // JPT /// 0.1080 // 0.8920 // YRI	0.2000 // CEU /// 0.5258 // CHB /// 0.5056 // JPT /// 0.2159 // YRI	170 // CEU /// 194 // CHB /// 178 // JPT /// 176 // YRI	YES	G // CEU /// C // CHB /// G // JPT /// C // YRI	0.1118 // CEU /// 0.3557 // CHB /// 0.4888 // JPT /// 0.1080 // YRI	---	---	18563991	AMPanel	Afr-Euro
AX.11536182	1	0.2321765	0.1783	Affx-6172184	rs4920466	18565897	C	T	NM_032880 // intron // 0 // Hs.212511 // IGSF21 // 84966 // immunoglobin superfamily, member 21 /// ENST00000251296 // intron // 0 // Hs.212511 // IGSF21 // 84966 // immunoglobin superfamily, member 21	33.5725 // D1S2826 // D1S2644 // --- // --- // deCODE /// 42.3225 // D1S2826 // D1S2644 // AFM296TE9 // AFMA153XE9 // Marshfield /// 36.9722 // D1S1592 // --- // --- // 613868 // SLM1	0.8882 // 0.1118 // CEU /// 0.3505 // 0.6495 // CHB /// 0.5112 // 0.4888 // JPT /// 0.0568 // 0.9432 // YRI	0.2000 // CEU /// 0.4948 // CHB /// 0.5056 // JPT /// 0.1136 // YRI	170 // CEU /// 194 // CHB /// 178 // JPT /// 176 // YRI	---	C // CEU /// T // CHB /// C // JPT /// T // YRI	0.1118 // CEU /// 0.3505 // CHB /// 0.4888 // JPT /// 0.0568 // YRI	---	---	18565897	AffyAIM	Afr-Euro
AFFX.SNP.002585	1	0.1310031	0.3981	Affx-6205225	rs945499	18705500	A	C	NM_032880 // downstream // 523 // Hs.212511 // IGSF21 // 84966 // immunoglobin superfamily, member 21 /// ENST00000497331 // downstream // 523 // Hs.212511 // IGSF21 // 84966 // immunoglobin superfamily, member 21 /// NM_152375 // upstream // 101924 // Hs.406913 // KLHDC7A // 127707 // kelch domain containing 7A /// ENST00000420211 // upstream // 6823 // Hs.576343 // --- // --- // Transcribed loc…	34.1749 // D1S2826 // D1S2644 // --- // --- // deCODE /// 42.7461 // D1S2826 // D1S2644 // AFM296TE9 // AFMA153XE9 // Marshfield /// 37.5526 // D1S1592 // --- // --- // 613868 // SLM1	0.5000 // 0.5000 // CEU /// 0.2423 // 0.7577 // CHB /// 0.2135 // 0.7865 // JPT /// 0.3409 // 0.6591 // YRI	0.6471 // CEU /// 0.3196 // CHB /// 0.4045 // JPT /// 0.4545 // YRI	170 // CEU /// 194 // CHB /// 178 // JPT /// 176 // YRI	YES	A // CEU /// A // CHB /// A // JPT /// A // YRI	0.5000 // CEU /// 0.2423 // CHB /// 0.2135 // JPT /// 0.3409 // YRI	---	---
AX.39218813	1	0	0.04459	Affx-6323820	rs4920550	19160236	G	A	NM_001135254 // downstream // 84876 // Hs.113253 // PAX7 // 5081 // paired box 7 /// NM_152232 // downstream // 5857 // Hs.553548 // TAS1R2 // 80834 // taste receptor, type 1, member 2 /// ENST00000420770 // downstream // 84876 // Hs.113253 // PAX7 // 5081 // paired box 7 /// ENST00000375371 // downstream // 5857 // Hs.553548 // TAS1R2 // 80834 // taste receptor, type 1, member 2	36.7757 // D1S3726 // D1S483 // --- // --- // deCODE /// 43.9514 // D1S2644 // D1S199 // AFMA153XE9 // AFM078YG5 // Marshfield /// 39.0849 // --- // --- // 613868 // 64451 // SLM1	0.1412 // 0.8588 // CEU /// 0.0722 // 0.9278 // CHB /// 0.0449 // 0.9551 // JPT /// 0.0568 // 0.9432 // YRI	0.1882 // CEU /// 0.1443 // CHB /// 0.0674 // JPT /// 0.1136 // YRI	170 // CEU /// 194 // CHB /// 178 // JPT /// 176 // YRI	YES	A // CEU /// A // CHB /// A // JPT /// A // YRI	0.1412 // CEU /// 0.0722 // CHB /// 0.0449 // JPT /// 0.0568 // YRI	167410 // Rhabdomyosarcoma 2, alveolar // 268220 // downstream	---
AX.39218863	1	0.09339563	0.2038	Affx-6324378	rs11261089	19162033	G	C	NM_001135254 // downstream // 86673 // Hs.113253 // PAX7 // 5081 // paired box 7 /// NM_152232 // downstream // 4060 // Hs.553548 // TAS1R2 // 80834 // taste receptor, type 1, member 2 /// ENST00000420770 // downstream // 86673 // Hs.113253 // PAX7 // 5081 // paired box 7 /// ENST00000375371 // downstream // 4060 // Hs.553548 // TAS1R2 // 80834 // taste receptor, type 1, member 2	36.7793 // D1S3726 // D1S483 // --- // --- // deCODE /// 43.9546 // D1S2644 // D1S199 // AFMA153XE9 // AFM078YG5 // Marshfield /// 39.0874 // --- // --- // 613868 // 64451 // SLM1	0.1412 // 0.8588 // CEU /// 0.0773 // 0.9227 // CHB /// 0.0449 // 0.9551 // JPT /// 0.2216 // 0.7784 // YRI	0.1882 // CEU /// 0.1546 // CHB /// 0.0674 // JPT /// 0.2614 // YRI	170 // CEU /// 194 // CHB /// 178 // JPT /// 176 // YRI	YES	C // CEU /// C // CHB /// C // JPT /// C // YRI	0.1412 // CEU /// 0.0773 // CHB /// 0.0449 // JPT /// 0.2216 // YRI	167410 // Rhabdomyosarcoma 2, alveolar // 268220 // downstream	---
AX.30359273	1	0.15633128	0.1178	Affx-6324672	rs72651841	19163058	G	A	NM_001135254 // downstream // 87698 // Hs.113253 // PAX7 // 5081 // paired box 7 /// NM_152232 // downstream // 3035 // Hs.553548 // TAS1R2 // 80834 // taste receptor, type 1, member 2 /// ENST00000420770 // downstream // 87698 // Hs.113253 // PAX7 // 5081 // paired box 7 /// ENST00000375371 // downstream // 3035 // Hs.553548 // TAS1R2 // 80834 // taste receptor, type 1, member 2	36.7814 // D1S3726 // D1S483 // --- // --- // deCODE /// 43.9563 // D1S2644 // D1S199 // AFMA153XE9 // AFM078YG5 // Marshfield /// 39.0889 // --- // --- // 613868 // 64451 // SLM1	0.2471 // 0.7529 // CEU /// 0.0979 // 0.9021 // CHB /// 0.0730 // 0.9270 // JPT /// 0.1136 // 0.8864 // YRI	0.3529 // CEU /// 0.1753 // CHB /// 0.1461 // JPT /// 0.1818 // YRI	170 // CEU /// 194 // CHB /// 178 // JPT /// 176 // YRI	---	A // CEU /// A // CHB /// A // JPT /// A // YRI	0.2471 // CEU /// 0.0979 // CHB /// 0.0730 // JPT /// 0.1136 // YRI	167410 // Rhabdomyosarcoma 2, alveolar // 268220 // downstream	---
AX.39218911	1	0.06808468	0.3153	Affx-6324802	rs4920552	19163567	C	T	NM_001135254 // downstream // 88207 // Hs.113253 // PAX7 // 5081 // paired box 7 /// NM_152232 // downstream // 2526 // Hs.553548 // TAS1R2 // 80834 // taste receptor, type 1, member 2 /// ENST00000420770 // downstream // 88207 // Hs.113253 // PAX7 // 5081 // paired box 7 /// ENST00000375371 // downstream // 2526 // Hs.553548 // TAS1R2 // 80834 // taste receptor, type 1, member 2	36.7824 // D1S3726 // D1S483 // --- // --- // deCODE /// 43.9572 // D1S2644 // D1S199 // AFMA153XE9 // AFM078YG5 // Marshfield /// 39.0896 // --- // --- // 613868 // 64451 // SLM1	0.3118 // 0.6882 // CEU /// 0.5928 // 0.4072 // CHB /// 0.5449 // 0.4551 // JPT /// 0.3466 // 0.6534 // YRI	0.3882 // CEU /// 0.5876 // CHB /// 0.5506 // JPT /// 0.4205 // YRI	170 // CEU /// 194 // CHB /// 178 // JPT /// 176 // YRI	YES	T // CEU /// C // CHB /// C // JPT /// T // YRI	0.3118 // CEU /// 0.4072 // CHB /// 0.4551 // JPT /// 0.3466 // YRI	167410 // Rhabdomyosarcoma 2, alveolar // 268220 // downstream	---
AX.30359319	1	0	0.1178	Affx-6324829	rs4920553	19163656	G	A	NM_001135254 // downstream // 88296 // Hs.113253 // PAX7 // 5081 // paired box 7 /// NM_152232 // downstream // 2437 // Hs.553548 // TAS1R2 // 80834 // taste receptor, type 1, member 2 /// ENST00000420770 // downstream // 88296 // Hs.113253 // PAX7 // 5081 // paired box 7 /// ENST00000375371 // downstream // 2437 // Hs.553548 // TAS1R2 // 80834 // taste receptor, type 1, member 2	36.7826 // D1S3726 // D1S483 // --- // --- // deCODE /// 43.9574 // D1S2644 // D1S199 // AFMA153XE9 // AFM078YG5 // Marshfield /// 39.0897 // --- // --- // 613868 // 64451 // SLM1	0.1647 // 0.8353 // CEU /// 0.5155 // 0.4845 // CHB /// 0.5000 // 0.5000 // JPT /// 0.1477 // 0.8523 // YRI	0.3059 // CEU /// 0.5361 // CHB /// 0.5730 // JPT /// 0.2727 // YRI	170 // CEU /// 194 // CHB /// 178 // JPT /// 176 // YRI	---	A // CEU /// G // CHB /// G // JPT /// A // YRI	0.1647 // CEU /// 0.4845 // CHB /// 0.5000 // JPT /// 0.1477 // YRI	167410 // Rhabdomyosarcoma 2, alveolar // 268220 // downstream	---
AX.39218945	1	0.60032628	0.4108	Affx-6325016	rs12036097	19164483	A	G	NM_001135254 // downstream // 89123 // Hs.113253 // PAX7 // 5081 // paired box 7 /// NM_152232 // downstream // 1610 // Hs.553548 // TAS1R2 // 80834 // taste receptor, type 1, member 2 /// ENST00000420770 // downstream // 89123 // Hs.113253 // PAX7 // 5081 // paired box 7 /// ENST00000375371 // downstream // 1610 // Hs.553548 // TAS1R2 // 80834 // taste receptor, type 1, member 2	36.7842 // D1S3726 // D1S483 // --- // --- // deCODE /// 43.9588 // D1S2644 // D1S199 // AFMA153XE9 // AFM078YG5 // Marshfield /// 39.0909 // --- // --- // 613868 // 64451 // SLM1	0.4765 // 0.5235 // CEU /// 0.4021 // 0.5979 // CHB /// 0.4551 // 0.5449 // JPT /// 0.5966 // 0.4034 // YRI	0.4353 // CEU /// 0.5773 // CHB /// 0.5506 // JPT /// 0.4886 // YRI	170 // CEU /// 194 // CHB /// 178 // JPT /// 176 // YRI	YES	A // CEU /// A // CHB /// A // JPT /// G // YRI	0.4765 // CEU /// 0.4021 // CHB /// 0.4551 // JPT /// 0.4034 // YRI	167410 // Rhabdomyosarcoma 2, alveolar // 268220 // downstream	---
AX.16753293	1	0	0.2083	Affx-6325456	rs12033832	19166294	G	A	NM_152232 // synon // 0 // Hs.553548 // TAS1R2 // 80834 // taste receptor, type 1, member 2 /// ENST00000375371 // synon // 0 // Hs.553548 // TAS1R2 // 80834 // taste receptor, type 1, member 2	36.7879 // D1S3726 // D1S483 // --- // --- // deCODE /// 43.9619 // D1S2644 // D1S199 // AFMA153XE9 // AFM078YG5 // Marshfield /// 39.0934 // --- // --- // 613868 // 64451 // SLM1	0.3588 // 0.6412 // CEU /// 0.5206 // 0.4794 // CHB /// 0.4831 // 0.5169 // JPT /// 0.2216 // 0.7784 // YRI	0.4353 // CEU /// 0.5258 // CHB /// 0.5618 // JPT /// 0.3977 // YRI	170 // CEU /// 194 // CHB /// 178 // JPT /// 176 // YRI	YES	A // CEU /// G // CHB /// A // JPT /// A // YRI	0.3588 // CEU /// 0.4794 // CHB /// 0.4831 // JPT /// 0.2216 // YRI	---	---
AX.83541137	1	0.60906489	0.07962	Affx-6325568	rs6662276	19166893	C	T	NM_152232 // missense // 0 // Hs.553548 // TAS1R2 // 80834 // taste receptor, type 1, member 2 /// ENST00000375371 // missense // 0 // Hs.553548 // TAS1R2 // 80834 // taste receptor, type 1, member 2	36.7891 // D1S3726 // D1S483 // --- // --- // deCODE /// 43.9630 // D1S2644 // D1S199 // AFMA153XE9 // AFM078YG5 // Marshfield /// 39.0943 // --- // --- // 613868 // 64451 // SLM1	0.0529 // 0.9471 // CEU /// 0.0928 // 0.9072 // CHB /// 0.0730 // 0.9270 // JPT /// 0.0568 // 0.9432 // YRI	0.0824 // CEU /// 0.1649 // CHB /// 0.1461 // JPT /// 0.0682 // YRI	170 // CEU /// 194 // CHB /// 178 // JPT /// 176 // YRI	YES	T // CEU /// T // CHB /// T // JPT /// T // YRI	0.0529 // CEU /// 0.0928 // CHB /// 0.0730 // JPT /// 0.0568 // YRI	---	---
AX.39219029	1	0.06706986	0.3312	Affx-6325697	rs3935570	19167371	G	T	NM_152232 // intron // 0 // Hs.553548 // TAS1R2 // 80834 // taste receptor, type 1, member 2 /// ENST00000375371 // intron // 0 // Hs.553548 // TAS1R2 // 80834 // taste receptor, type 1, member 2	36.7900 // D1S3726 // D1S483 // --- // --- // deCODE /// 43.9638 // D1S2644 // D1S199 // AFMA153XE9 // AFM078YG5 // Marshfield /// 39.0950 // --- // --- // 613868 // 64451 // SLM1	0.2647 // 0.7353 // CEU /// 0.0979 // 0.9021 // CHB /// 0.0730 // 0.9270 // JPT /// 0.2955 // 0.7045 // YRI	0.4118 // CEU /// 0.1753 // CHB /// 0.1461 // JPT /// 0.4091 // YRI	170 // CEU /// 194 // CHB /// 178 // JPT /// 176 // YRI	YES	T // CEU /// T // CHB /// T // JPT /// T // YRI	0.2647 // CEU /// 0.0979 // CHB /// 0.0730 // JPT /// 0.2955 // YRI	---	---
AX.30359557	1	1.10651565	0.4713	Affx-6325971	rs12082240	19168533	C	T	NM_152232 // intron // 0 // Hs.553548 // TAS1R2 // 80834 // taste receptor, type 1, member 2 /// ENST00000375371 // intron // 0 // Hs.553548 // TAS1R2 // 80834 // taste receptor, type 1, member 2	36.7924 // D1S3726 // D1S483 // --- // --- // deCODE /// 43.9658 // D1S2644 // D1S199 // AFMA153XE9 // AFM078YG5 // Marshfield /// 39.0966 // --- // --- // 613868 // 64451 // SLM1	0.4588 // 0.5412 // CEU /// 0.1031 // 0.8969 // CHB /// 0.0730 // 0.9270 // JPT /// 0.4432 // 0.5568 // YRI	0.4706 // CEU /// 0.1856 // CHB /// 0.1461 // JPT /// 0.4318 // YRI	170 // CEU /// 194 // CHB /// 178 // JPT /// 176 // YRI	---	T // CEU /// T // CHB /// T // JPT /// T // YRI	0.4588 // CEU /// 0.1031 // CHB /// 0.0730 // JPT /// 0.4432 // YRI	---	---
AX.30359617	1	0	0.1592	Affx-6326282	rs75486394	19170177	G	T	NM_152232 // intron // 0 // Hs.553548 // TAS1R2 // 80834 // taste receptor, type 1, member 2 /// ENST00000375371 // intron // 0 // Hs.553548 // TAS1R2 // 80834 // taste receptor, type 1, member 2	36.7957 // D1S3726 // D1S483 // --- // --- // deCODE /// 43.9686 // D1S2644 // D1S199 // AFMA153XE9 // AFM078YG5 // Marshfield /// 39.0989 // --- // --- // 613868 // 64451 // SLM1	0.0059 // 0.9941 // CEU /// 0.0000 // 1.0000 // CHB /// 0.0000 // 1.0000 // JPT /// 0.1648 // 0.8352 // YRI	0.0118 // CEU /// 0.0000 // CHB /// 0.0000 // JPT /// 0.2386 // YRI	170 // CEU /// 194 // CHB /// 178 // JPT /// 176 // YRI	---	T // CEU /// T // CHB /// T // JPT /// T // YRI	0.0059 // CEU /// 0.0000 // CHB /// 0.0000 // JPT /// 0.1648 // YRI	---	---
AX.16753421	1	0	0.1419	Affx-6326321	rs72651845	19170401	C	T	NM_152232 // intron // 0 // Hs.553548 // TAS1R2 // 80834 // taste receptor, type 1, member 2 /// ENST00000375371 // intron // 0 // Hs.553548 // TAS1R2 // 80834 // taste receptor, type 1, member 2	36.7961 // D1S3726 // D1S483 // --- // --- // deCODE /// 43.9690 // D1S2644 // D1S199 // AFMA153XE9 // AFM078YG5 // Marshfield /// 39.0993 // --- // --- // 613868 // 64451 // SLM1	0.1941 // 0.8059 // CEU /// 0.0052 // 0.9948 // CHB /// 0.0000 // 1.0000 // JPT /// 0.1420 // 0.8580 // YRI	0.2941 // CEU /// 0.0103 // CHB /// 0.0000 // JPT /// 0.2159 // YRI	170 // CEU /// 194 // CHB /// 178 // JPT /// 176 // YRI	---	T // CEU /// T // CHB /// T // JPT /// T // YRI	0.1941 // CEU /// 0.0052 // CHB /// 0.0000 // JPT /// 0.1420 // YRI	---	---
AX.39219135	1	0.64206515	0.0414	Affx-6326329	rs34714640	19170459	A	G	NM_152232 // intron // 0 // Hs.553548 // TAS1R2 // 80834 // taste receptor, type 1, member 2 /// ENST00000375371 // intron // 0 // Hs.553548 // TAS1R2 // 80834 // taste receptor, type 1, member 2	36.7962 // D1S3726 // D1S483 // --- // --- // deCODE /// 43.9691 // D1S2644 // D1S199 // AFMA153XE9 // AFM078YG5 // Marshfield /// 39.0993 // --- // --- // 613868 // 64451 // SLM1	0.9059 // 0.0941 // CEU /// 0.6186 // 0.3814 // CHB /// 0.5955 // 0.4045 // JPT /// 0.9659 // 0.0341 // YRI	0.1882 // CEU /// 0.4948 // CHB /// 0.4719 // JPT /// 0.0682 // YRI	170 // CEU /// 194 // CHB /// 178 // JPT /// 176 // YRI	---	G // CEU /// G // CHB /// G // JPT /// G // YRI	0.0941 // CEU /// 0.3814 // CHB /// 0.4045 // JPT /// 0.0341 // YRI	---	---
AX.11203996	1	0.37551164	0.4427	Affx-6326455	rs12408808	19170946	A	G	NM_152232 // intron // 0 // Hs.553548 // TAS1R2 // 80834 // taste receptor, type 1, member 2 /// ENST00000375371 // intron // 0 // Hs.553548 // TAS1R2 // 80834 // taste receptor, type 1, member 2	36.7972 // D1S3726 // D1S483 // --- // --- // deCODE /// 43.9700 // D1S2644 // D1S199 // AFMA153XE9 // AFM078YG5 // Marshfield /// 39.1000 // --- // --- // 613868 // 64451 // SLM1	0.2647 // 0.7353 // CEU /// 0.3969 // 0.6031 // CHB /// 0.4719 // 0.5281 // JPT /// 0.4489 // 0.5511 // YRI	0.2706 // CEU /// 0.5670 // CHB /// 0.5393 // JPT /// 0.4659 // YRI	170 // CEU /// 194 // CHB /// 178 // JPT /// 176 // YRI	YES	A // CEU /// A // CHB /// A // JPT /// A // YRI	0.2647 // CEU /// 0.3969 // CHB /// 0.4719 // JPT /// 0.4489 // YRI	---	---
AX.11627499	1	0	0.121	Affx-6326634	rs7524412	19171686	G	A	NM_152232 // intron // 0 // Hs.553548 // TAS1R2 // 80834 // taste receptor, type 1, member 2 /// ENST00000375371 // intron // 0 // Hs.553548 // TAS1R2 // 80834 // taste receptor, type 1, member 2	36.7987 // D1S3726 // D1S483 // --- // --- // deCODE /// 43.9713 // D1S2644 // D1S199 // AFMA153XE9 // AFM078YG5 // Marshfield /// 39.1011 // --- // --- // 613868 // 64451 // SLM1	0.1765 // 0.8235 // CEU /// 0.5155 // 0.4845 // CHB /// 0.4831 // 0.5169 // JPT /// 0.1477 // 0.8523 // YRI	0.3294 // CEU /// 0.5361 // CHB /// 0.5618 // JPT /// 0.2727 // YRI	170 // CEU /// 194 // CHB /// 178 // JPT /// 176 // YRI	---	A // CEU /// G // CHB /// A // JPT /// A // YRI	0.1765 // CEU /// 0.4845 // CHB /// 0.4831 // JPT /// 0.1477 // YRI	---	---
AX.50082331	1	0.69250396	0.1911	Affx-6326817	rs28451477	19172486	G	A	NM_152232 // intron // 0 // Hs.553548 // TAS1R2 // 80834 // taste receptor, type 1, member 2 /// ENST00000375371 // intron // 0 // Hs.553548 // TAS1R2 // 80834 // taste receptor, type 1, member 2	36.8003 // D1S3726 // D1S483 // --- // --- // deCODE /// 43.9726 // D1S2644 // D1S199 // AFMA153XE9 // AFM078YG5 // Marshfield /// 39.1022 // --- // --- // 613868 // 64451 // SLM1	0.3353 // 0.6647 // CEU /// 0.0670 // 0.9330 // CHB /// 0.0225 // 0.9775 // JPT /// 0.1875 // 0.8125 // YRI	0.4118 // CEU /// 0.1340 // CHB /// 0.0449 // JPT /// 0.3068 // YRI	170 // CEU /// 194 // CHB /// 178 // JPT /// 176 // YRI	---	A // CEU /// A // CHB /// A // JPT /// A // YRI	0.3353 // CEU /// 0.0670 // CHB /// 0.0225 // JPT /// 0.1875 // YRI	---	---
AX.30359815	1	0.21788585	0.08599	Affx-6326950	rs72948192	19173099	T	G	NM_152232 // intron // 0 // Hs.553548 // TAS1R2 // 80834 // taste receptor, type 1, member 2 /// ENST00000375371 // intron // 0 // Hs.553548 // TAS1R2 // 80834 // taste receptor, type 1, member 2	36.8015 // D1S3726 // D1S483 // --- // --- // deCODE /// 43.9737 // D1S2644 // D1S199 // AFMA153XE9 // AFM078YG5 // Marshfield /// 39.1031 // --- // --- // 613868 // 64451 // SLM1	0.7824 // 0.2176 // CEU /// 0.9948 // 0.0052 // CHB /// 1.0000 // 0.0000 // JPT /// 0.9489 // 0.0511 // YRI	0.3647 // CEU /// 0.0103 // CHB /// 0.0000 // JPT /// 0.1023 // YRI	170 // CEU /// 194 // CHB /// 178 // JPT /// 176 // YRI	---	G // CEU /// G // CHB /// G // JPT /// G // YRI	0.2176 // CEU /// 0.0052 // CHB /// 0.0000 // JPT /// 0.0511 // YRI	---	---
AX.39219247	1	0	0.2516	Affx-6327085	rs7513755	19173614	G	T	NM_152232 // intron // 0 // Hs.553548 // TAS1R2 // 80834 // taste receptor, type 1, member 2 /// ENST00000375371 // intron // 0 // Hs.553548 // TAS1R2 // 80834 // taste receptor, type 1, member 2	36.8026 // D1S3726 // D1S483 // --- // --- // deCODE /// 43.9746 // D1S2644 // D1S199 // AFMA153XE9 // AFM078YG5 // Marshfield /// 39.1038 // --- // --- // 613868 // 64451 // SLM1	0.9000 // 0.1000 // CEU /// 0.8866 // 0.1134 // CHB /// 0.9213 // 0.0787 // JPT /// 0.7273 // 0.2727 // YRI	0.2000 // CEU /// 0.2268 // CHB /// 0.1573 // JPT /// 0.3864 // YRI	170 // CEU /// 194 // CHB /// 178 // JPT /// 176 // YRI	YES	G // CEU /// G // CHB /// G // JPT /// G // YRI	0.1000 // CEU /// 0.1134 // CHB /// 0.0787 // JPT /// 0.2727 // YRI	---	---
AX.30359921	1	0	0.2261	Affx-6327267	rs28478702	19174236	A	C	NM_152232 // intron // 0 // Hs.553548 // TAS1R2 // 80834 // taste receptor, type 1, member 2 /// ENST00000375371 // intron // 0 // Hs.553548 // TAS1R2 // 80834 // taste receptor, type 1, member 2	36.8038 // D1S3726 // D1S483 // --- // --- // deCODE /// 43.9757 // D1S2644 // D1S199 // AFMA153XE9 // AFM078YG5 // Marshfield /// 39.1047 // --- // --- // 613868 // 64451 // SLM1	0.6000 // 0.4000 // CEU /// 0.4794 // 0.5206 // CHB /// 0.5169 // 0.4831 // JPT /// 0.7443 // 0.2557 // YRI	0.4471 // CEU /// 0.5258 // CHB /// 0.5618 // JPT /// 0.3977 // YRI	170 // CEU /// 194 // CHB /// 178 // JPT /// 176 // YRI	---	C // CEU /// A // CHB /// C // JPT /// C // YRI	0.4000 // CEU /// 0.4794 // CHB /// 0.4831 // JPT /// 0.2557 // YRI	---	---
AX.30359935	1	0	0.1592	Affx-6327321	rs112518480	19174423	C	T	NM_152232 // intron // 0 // Hs.553548 // TAS1R2 // 80834 // taste receptor, type 1, member 2 /// ENST00000375371 // intron // 0 // Hs.553548 // TAS1R2 // 80834 // taste receptor, type 1, member 2	36.8042 // D1S3726 // D1S483 // --- // --- // deCODE /// 43.9760 // D1S2644 // D1S199 // AFMA153XE9 // AFM078YG5 // Marshfield /// 39.1049 // --- // --- // 613868 // 64451 // SLM1	0.0000 // 1.0000 // CEU /// 0.0000 // 1.0000 // CHB /// 0.0000 // 1.0000 // JPT /// 0.1648 // 0.8352 // YRI	0.0000 // CEU /// 0.0000 // CHB /// 0.0000 // JPT /// 0.2386 // YRI	170 // CEU /// 194 // CHB /// 178 // JPT /// 176 // YRI	---	T // CEU /// T // CHB /// T // JPT /// T // YRI	0.0000 // CEU /// 0.0000 // CHB /// 0.0000 // JPT /// 0.1648 // YRI	---	---
AX.30359967	1	1.12557617	0.4459	Affx-6327410	rs7533322	19174794	T	C	NM_152232 // intron // 0 // Hs.553548 // TAS1R2 // 80834 // taste receptor, type 1, member 2 /// ENST00000375371 // intron // 0 // Hs.553548 // TAS1R2 // 80834 // taste receptor, type 1, member 2	36.8049 // D1S3726 // D1S483 // --- // --- // deCODE /// 43.9766 // D1S2644 // D1S199 // AFMA153XE9 // AFM078YG5 // Marshfield /// 39.1055 // --- // --- // 613868 // 64451 // SLM1	0.5471 // 0.4529 // CEU /// 0.3866 // 0.6134 // CHB /// 0.4438 // 0.5562 // JPT /// 0.5511 // 0.4489 // YRI	0.5059 // CEU /// 0.5258 // CHB /// 0.5506 // JPT /// 0.5568 // YRI	170 // CEU /// 194 // CHB /// 178 // JPT /// 176 // YRI	---	C // CEU /// T // CHB /// T // JPT /// C // YRI	0.4529 // CEU /// 0.3866 // CHB /// 0.4438 // JPT /// 0.4489 // YRI	---	---
AX.39219323	1	0.61636413	0.2866	Affx-6327646	rs4920561	19175593	G	A	NM_152232 // intron // 0 // Hs.553548 // TAS1R2 // 80834 // taste receptor, type 1, member 2 /// ENST00000375371 // intron // 0 // Hs.553548 // TAS1R2 // 80834 // taste receptor, type 1, member 2	36.8066 // D1S3726 // D1S483 // --- // --- // deCODE /// 43.9780 // D1S2644 // D1S199 // AFMA153XE9 // AFM078YG5 // Marshfield /// 39.1066 // --- // --- // 613868 // 64451 // SLM1	0.4529 // 0.5471 // CEU /// 0.6134 // 0.3866 // CHB /// 0.5562 // 0.4438 // JPT /// 0.2841 // 0.7159 // YRI	0.5059 // CEU /// 0.5258 // CHB /// 0.5506 // JPT /// 0.4318 // YRI	170 // CEU /// 194 // CHB /// 178 // JPT /// 176 // YRI	YES	A // CEU /// G // CHB /// G // JPT /// A // YRI	0.4529 // CEU /// 0.3866 // CHB /// 0.4438 // JPT /// 0.2841 // YRI	---	---
AX.30360055	1	0	0.1369	Affx-6327664	rs75064024	19175692	C	T	NM_152232 // intron // 0 // Hs.553548 // TAS1R2 // 80834 // taste receptor, type 1, member 2 /// ENST00000375371 // intron // 0 // Hs.553548 // TAS1R2 // 80834 // taste receptor, type 1, member 2	36.8068 // D1S3726 // D1S483 // --- // --- // deCODE /// 43.9782 // D1S2644 // D1S199 // AFMA153XE9 // AFM078YG5 // Marshfield /// 39.1067 // --- // --- // 613868 // 64451 // SLM1	0.0000 // 1.0000 // CEU /// 0.0000 // 1.0000 // CHB /// 0.0000 // 1.0000 // JPT /// 0.1250 // 0.8750 // YRI	0.0000 // CEU /// 0.0000 // CHB /// 0.0000 // JPT /// 0.1818 // YRI	170 // CEU /// 194 // CHB /// 178 // JPT /// 176 // YRI	---	T // CEU /// T // CHB /// T // JPT /// T // YRI	0.0000 // CEU /// 0.0000 // CHB /// 0.0000 // JPT /// 0.1250 // YRI	---	---
AX.30360057	1	1.69250396	0.109	Affx-6327670	rs35040206	19175711	C	T	NM_152232 // intron // 0 // Hs.553548 // TAS1R2 // 80834 // taste receptor, type 1, member 2 /// ENST00000375371 // intron // 0 // Hs.553548 // TAS1R2 // 80834 // taste receptor, type 1, member 2	36.8068 // D1S3726 // D1S483 // --- // --- // deCODE /// 43.9782 // D1S2644 // D1S199 // AFMA153XE9 // AFM078YG5 // Marshfield /// 39.1068 // --- // --- // 613868 // 64451 // SLM1	0.0529 // 0.9471 // CEU /// 0.0928 // 0.9072 // CHB /// 0.0730 // 0.9270 // JPT /// 0.0739 // 0.9261 // YRI	0.0824 // CEU /// 0.1649 // CHB /// 0.1461 // JPT /// 0.1023 // YRI	170 // CEU /// 194 // CHB /// 178 // JPT /// 176 // YRI	---	T // CEU /// T // CHB /// T // JPT /// T // YRI	0.0529 // CEU /// 0.0928 // CHB /// 0.0730 // JPT /// 0.0739 // YRI	---	---
AX.37371795	1	0.29098458	0.414	Affx-35317572	rs201550152	19176531	G	A	NM_152232 // intron // 0 // Hs.553548 // TAS1R2 // 80834 // taste receptor, type 1, member 2 /// ENST00000375371 // intron // 0 // Hs.553548 // TAS1R2 // 80834 // taste receptor, type 1, member 2	36.8084 // D1S3726 // D1S483 // --- // --- // deCODE /// 43.9796 // D1S2644 // D1S199 // AFMA153XE9 // AFM078YG5 // Marshfield /// 39.1079 // --- // --- // 613868 // 64451 // SLM1	0.3471 // 0.6529 // CEU /// 0.4691 // 0.5309 // CHB /// 0.4438 // 0.5562 // JPT /// 0.4261 // 0.5739 // YRI	0.4118 // CEU /// 0.4433 // CHB /// 0.5730 // JPT /// 0.4205 // YRI	170 // CEU /// 194 // CHB /// 178 // JPT /// 176 // YRI	---	A // CEU /// A // CHB /// A // JPT /// A // YRI	0.3471 // CEU /// 0.4691 // CHB /// 0.4438 // JPT /// 0.4261 // YRI	---	---
AX.30360119	1	1.10067205	0.1274	Affx-6327908	rs11485911	19176663	G	A	NM_152232 // intron // 0 // Hs.553548 // TAS1R2 // 80834 // taste receptor, type 1, member 2 /// ENST00000375371 // intron // 0 // Hs.553548 // TAS1R2 // 80834 // taste receptor, type 1, member 2	36.8087 // D1S3726 // D1S483 // --- // --- // deCODE /// 43.9799 // D1S2644 // D1S199 // AFMA153XE9 // AFM078YG5 // Marshfield /// 39.1081 // --- // --- // 613868 // 64451 // SLM1	0.0000 // 1.0000 // CEU /// 0.0464 // 0.9536 // CHB /// 0.0169 // 0.9831 // JPT /// 0.1307 // 0.8693 // YRI	0.0000 // CEU /// 0.0928 // CHB /// 0.0337 // JPT /// 0.2386 // YRI	170 // CEU /// 194 // CHB /// 178 // JPT /// 176 // YRI	---	A // CEU /// A // CHB /// A // JPT /// A // YRI	0.0000 // CEU /// 0.0464 // CHB /// 0.0169 // JPT /// 0.1307 // YRI	---	---
AX.51287243	1	0.14068153	0.3439	Affx-6327965	rs4076838	19176908	C	T	NM_152232 // intron // 0 // Hs.553548 // TAS1R2 // 80834 // taste receptor, type 1, member 2 /// ENST00000375371 // intron // 0 // Hs.553548 // TAS1R2 // 80834 // taste receptor, type 1, member 2	36.8092 // D1S3726 // D1S483 // --- // --- // deCODE /// 43.9803 // D1S2644 // D1S199 // AFMA153XE9 // AFM078YG5 // Marshfield /// 39.1085 // --- // --- // 613868 // 64451 // SLM1	0.5824 // 0.4176 // CEU /// 0.1649 // 0.8351 // CHB /// 0.0955 // 0.9045 // JPT /// 0.3068 // 0.6932 // YRI	0.4353 // CEU /// 0.2887 // CHB /// 0.1910 // JPT /// 0.4773 // YRI	170 // CEU /// 194 // CHB /// 178 // JPT /// 176 // YRI	YES	C // CEU /// T // CHB /// T // JPT /// T // YRI	0.4176 // CEU /// 0.1649 // CHB /// 0.0955 // JPT /// 0.3068 // YRI	---	---
AX.30360131	1	0.1364987	0.3599	Affx-6327972	rs4076839	19176941	C	G	NM_152232 // intron // 0 // Hs.553548 // TAS1R2 // 80834 // taste receptor, type 1, member 2 /// ENST00000375371 // intron // 0 // Hs.553548 // TAS1R2 // 80834 // taste receptor, type 1, member 2	36.8093 // D1S3726 // D1S483 // --- // --- // deCODE /// 43.9804 // D1S2644 // D1S199 // AFMA153XE9 // AFM078YG5 // Marshfield /// 39.1085 // --- // --- // 613868 // 64451 // SLM1	0.2118 // 0.7882 // CEU /// 0.3093 // 0.6907 // CHB /// 0.3820 // 0.6180 // JPT /// 0.3750 // 0.6250 // YRI	0.2588 // CEU /// 0.5155 // CHB /// 0.4944 // JPT /// 0.5000 // YRI	170 // CEU /// 194 // CHB /// 178 // JPT /// 176 // YRI	---	C // CEU /// C // CHB /// C // JPT /// C // YRI	0.2118 // CEU /// 0.3093 // CHB /// 0.3820 // JPT /// 0.3750 // YRI	---	---
AX.30360145	1	0	0.04777	Affx-6328009	rs7416107	19177065	T	C	NM_152232 // intron // 0 // Hs.553548 // TAS1R2 // 80834 // taste receptor, type 1, member 2 /// ENST00000375371 // intron // 0 // Hs.553548 // TAS1R2 // 80834 // taste receptor, type 1, member 2	36.8095 // D1S3726 // D1S483 // --- // --- // deCODE /// 43.9806 // D1S2644 // D1S199 // AFMA153XE9 // AFM078YG5 // Marshfield /// 39.1087 // --- // --- // 613868 // 64451 // SLM1	0.8588 // 0.1412 // CEU /// 0.9278 // 0.0722 // CHB /// 0.9382 // 0.0618 // JPT /// 0.9489 // 0.0511 // YRI	0.1882 // CEU /// 0.1443 // CHB /// 0.1011 // JPT /// 0.1023 // YRI	170 // CEU /// 194 // CHB /// 178 // JPT /// 176 // YRI	---	C // CEU /// C // CHB /// C // JPT /// C // YRI	0.1412 // CEU /// 0.0722 // CHB /// 0.0618 // JPT /// 0.0511 // YRI	---	---
AX.50082363	1	1.31247104	0.172	Affx-6328147	rs72948201	19177540	T	C	NM_152232 // intron // 0 // Hs.553548 // TAS1R2 // 80834 // taste receptor, type 1, member 2 /// ENST00000375371 // intron // 0 // Hs.553548 // TAS1R2 // 80834 // taste receptor, type 1, member 2	36.8105 // D1S3726 // D1S483 // --- // --- // deCODE /// 43.9814 // D1S2644 // D1S199 // AFMA153XE9 // AFM078YG5 // Marshfield /// 39.1094 // --- // --- // 613868 // 64451 // SLM1	0.5882 // 0.4118 // CEU /// 0.9897 // 0.0103 // CHB /// 1.0000 // 0.0000 // JPT /// 0.8580 // 0.1420 // YRI	0.4471 // CEU /// 0.0206 // CHB /// 0.0000 // JPT /// 0.2614 // YRI	170 // CEU /// 194 // CHB /// 178 // JPT /// 176 // YRI	---	C // CEU /// C // CHB /// C // JPT /// C // YRI	0.4118 // CEU /// 0.0103 // CHB /// 0.0000 // JPT /// 0.1420 // YRI	---	---
AX.16753746	1	0	0.02548	Affx-6328238	rs79084950	19177782	G	T	NM_152232 // intron // 0 // Hs.553548 // TAS1R2 // 80834 // taste receptor, type 1, member 2 /// ENST00000375371 // intron // 0 // Hs.553548 // TAS1R2 // 80834 // taste receptor, type 1, member 2	36.8110 // D1S3726 // D1S483 // --- // --- // deCODE /// 43.9818 // D1S2644 // D1S199 // AFMA153XE9 // AFM078YG5 // Marshfield /// 39.1097 // --- // --- // 613868 // 64451 // SLM1	0.0000 // 1.0000 // CEU /// 0.0000 // 1.0000 // CHB /// 0.0000 // 1.0000 // JPT /// 0.0625 // 0.9375 // YRI	0.0000 // CEU /// 0.0000 // CHB /// 0.0000 // JPT /// 0.1023 // YRI	170 // CEU /// 194 // CHB /// 178 // JPT /// 176 // YRI	---	T // CEU /// T // CHB /// T // JPT /// T // YRI	0.0000 // CEU /// 0.0000 // CHB /// 0.0000 // JPT /// 0.0625 // YRI	---	---
AX.30360221	1	0.22076437	0.0828	Affx-6328347	rs61761368	19178218	G	A	NM_152232 // intron // 0 // Hs.553548 // TAS1R2 // 80834 // taste receptor, type 1, member 2 /// ENST00000375371 // intron // 0 // Hs.553548 // TAS1R2 // 80834 // taste receptor, type 1, member 2	36.8118 // D1S3726 // D1S483 // --- // --- // deCODE /// 43.9826 // D1S2644 // D1S199 // AFMA153XE9 // AFM078YG5 // Marshfield /// 39.1103 // --- // --- // 613868 // 64451 // SLM1	0.2588 // 0.7412 // CEU /// 0.0000 // 1.0000 // CHB /// 0.0000 // 1.0000 // JPT /// 0.0568 // 0.9432 // YRI	0.3765 // CEU /// 0.0000 // CHB /// 0.0000 // JPT /// 0.1136 // YRI	170 // CEU /// 194 // CHB /// 178 // JPT /// 176 // YRI	---	A // CEU /// A // CHB /// A // JPT /// A // YRI	0.2588 // CEU /// 0.0000 // CHB /// 0.0000 // JPT /// 0.0568 // YRI	---	---
AX.30360243	1	0.06228156	0.379	Affx-6328431	rs28610043	19178599	G	A	NM_152232 // intron // 0 // Hs.553548 // TAS1R2 // 80834 // taste receptor, type 1, member 2 /// ENST00000375371 // intron // 0 // Hs.553548 // TAS1R2 // 80834 // taste receptor, type 1, member 2	36.8126 // D1S3726 // D1S483 // --- // --- // deCODE /// 43.9832 // D1S2644 // D1S199 // AFMA153XE9 // AFM078YG5 // Marshfield /// 39.1109 // --- // --- // 613868 // 64451 // SLM1	0.0529 // 0.9471 // CEU /// 0.0052 // 0.9948 // CHB /// 0.0000 // 1.0000 // JPT /// 0.3864 // 0.6136 // YRI	0.1059 // CEU /// 0.0103 // CHB /// 0.0000 // JPT /// 0.4318 // YRI	170 // CEU /// 194 // CHB /// 178 // JPT /// 176 // YRI	---	A // CEU /// A // CHB /// A // JPT /// A // YRI	0.0529 // CEU /// 0.0052 // CHB /// 0.0000 // JPT /// 0.3864 // YRI	---	---
AX.30360253	1	0.22025925	0.07643	Affx-6328491	rs28488609	19178744	G	A	NM_152232 // intron // 0 // Hs.553548 // TAS1R2 // 80834 // taste receptor, type 1, member 2 /// ENST00000375371 // intron // 0 // Hs.553548 // TAS1R2 // 80834 // taste receptor, type 1, member 2	36.8129 // D1S3726 // D1S483 // --- // --- // deCODE /// 43.9835 // D1S2644 // D1S199 // AFMA153XE9 // AFM078YG5 // Marshfield /// 39.1111 // --- // --- // 613868 // 64451 // SLM1	0.0235 // 0.9765 // CEU /// 0.0515 // 0.9485 // CHB /// 0.0618 // 0.9382 // JPT /// 0.1080 // 0.8920 // YRI	0.0471 // CEU /// 0.1031 // CHB /// 0.1236 // JPT /// 0.1932 // YRI	170 // CEU /// 194 // CHB /// 178 // JPT /// 176 // YRI	---	A // CEU /// A // CHB /// A // JPT /// A // YRI	0.0235 // CEU /// 0.0515 // CHB /// 0.0618 // JPT /// 0.1080 // YRI	---	---
AX.39219395	1	1.78489142	0.1242	Affx-6328567	rs4920564	19179104	G	T	NM_152232 // intron // 0 // Hs.553548 // TAS1R2 // 80834 // taste receptor, type 1, member 2 /// ENST00000375371 // intron // 0 // Hs.553548 // TAS1R2 // 80834 // taste receptor, type 1, member 2	36.8136 // D1S3726 // D1S483 // --- // --- // deCODE /// 43.9841 // D1S2644 // D1S199 // AFMA153XE9 // AFM078YG5 // Marshfield /// 39.1116 // --- // --- // 613868 // 64451 // SLM1	0.6471 // 0.3529 // CEU /// 0.9742 // 0.0258 // CHB /// 0.9551 // 0.0449 // JPT /// 0.8864 // 0.1136 // YRI	0.4941 // CEU /// 0.0515 // CHB /// 0.0899 // JPT /// 0.2045 // YRI	170 // CEU /// 194 // CHB /// 178 // JPT /// 176 // YRI	YES	G // CEU /// G // CHB /// G // JPT /// G // YRI	0.3529 // CEU /// 0.0258 // CHB /// 0.0449 // JPT /// 0.1136 // YRI	---	---
AX.30360269	1	0.58037464	0.04487	Affx-6328569	rs72950006	19179118	G	A	NM_152232 // intron // 0 // Hs.553548 // TAS1R2 // 80834 // taste receptor, type 1, member 2 /// ENST00000375371 // intron // 0 // Hs.553548 // TAS1R2 // 80834 // taste receptor, type 1, member 2	36.8136 // D1S3726 // D1S483 // --- // --- // deCODE /// 43.9841 // D1S2644 // D1S199 // AFMA153XE9 // AFM078YG5 // Marshfield /// 39.1116 // --- // --- // 613868 // 64451 // SLM1	0.0000 // 1.0000 // CEU /// 0.0000 // 1.0000 // CHB /// 0.0000 // 1.0000 // JPT /// 0.0795 // 0.9205 // YRI	0.0000 // CEU /// 0.0000 // CHB /// 0.0000 // JPT /// 0.1591 // YRI	170 // CEU /// 194 // CHB /// 178 // JPT /// 176 // YRI	---	A // CEU /// A // CHB /// A // JPT /// A // YRI	0.0000 // CEU /// 0.0000 // CHB /// 0.0000 // JPT /// 0.0795 // YRI	---	---
AX.11536191	1	1.28307893	0.1516	Affx-6328574	rs4920565	19179138	G	A	NM_152232 // intron // 0 // Hs.553548 // TAS1R2 // 80834 // taste receptor, type 1, member 2 /// ENST00000375371 // intron // 0 // Hs.553548 // TAS1R2 // 80834 // taste receptor, type 1, member 2	36.8137 // D1S3726 // D1S483 // --- // --- // deCODE /// 43.9842 // D1S2644 // D1S199 // AFMA153XE9 // AFM078YG5 // Marshfield /// 39.1116 // --- // --- // 613868 // 64451 // SLM1	0.6529 // 0.3471 // CEU /// 0.8608 // 0.1392 // CHB /// 0.8539 // 0.1461 // JPT /// 0.8636 // 0.1364 // YRI	0.4824 // CEU /// 0.2371 // CHB /// 0.2697 // JPT /// 0.2500 // YRI	170 // CEU /// 194 // CHB /// 178 // JPT /// 176 // YRI	YES	G // CEU /// G // CHB /// G // JPT /// G // YRI	0.3471 // CEU /// 0.1392 // CHB /// 0.1461 // JPT /// 0.1364 // YRI	---	---
AX.11536192	1	0.08576265	0.2229	Affx-6328726	rs4920566	19179824	A	G	NM_152232 // intron // 0 // Hs.553548 // TAS1R2 // 80834 // taste receptor, type 1, member 2 /// ENST00000375371 // intron // 0 // Hs.553548 // TAS1R2 // 80834 // taste receptor, type 1, member 2	36.8151 // D1S3726 // D1S483 // --- // --- // deCODE /// 43.9853 // D1S2644 // D1S199 // AFMA153XE9 // AFM078YG5 // Marshfield /// 39.1126 // --- // --- // 613868 // 64451 // SLM1	0.6941 // 0.3059 // CEU /// 0.3918 // 0.6082 // CHB /// 0.4157 // 0.5843 // JPT /// 0.2102 // 0.7898 // YRI	0.4000 // CEU /// 0.3918 // CHB /// 0.4494 // JPT /// 0.3750 // YRI	170 // CEU /// 194 // CHB /// 178 // JPT /// 176 // YRI	YES	G // CEU /// A // CHB /// A // JPT /// A // YRI	0.3059 // CEU /// 0.3918 // CHB /// 0.4157 // JPT /// 0.2102 // YRI	---	---
AX.30360319	1	0	0.03503	Affx-6328766	rs4920567	19180013	T	C	NM_152232 // intron // 0 // Hs.553548 // TAS1R2 // 80834 // taste receptor, type 1, member 2 /// ENST00000375371 // intron // 0 // Hs.553548 // TAS1R2 // 80834 // taste receptor, type 1, member 2	36.8154 // D1S3726 // D1S483 // --- // --- // deCODE /// 43.9857 // D1S2644 // D1S199 // AFMA153XE9 // AFM078YG5 // Marshfield /// 39.1129 // --- // --- // 613868 // 64451 // SLM1	0.8176 // 0.1824 // CEU /// 0.9948 // 0.0052 // CHB /// 1.0000 // 0.0000 // JPT /// 0.9943 // 0.0057 // YRI	0.2941 // CEU /// 0.0103 // CHB /// 0.0000 // JPT /// 0.0114 // YRI	170 // CEU /// 194 // CHB /// 178 // JPT /// 176 // YRI	---	C // CEU /// C // CHB /// C // JPT /// C // YRI	0.1824 // CEU /// 0.0052 // CHB /// 0.0000 // JPT /// 0.0057 // YRI	---	---
AX.11463498	1	0	0.09554	Affx-6328852	rs35408971	19180369	C	T	NM_152232 // intron // 0 // Hs.553548 // TAS1R2 // 80834 // taste receptor, type 1, member 2 /// ENST00000375371 // intron // 0 // Hs.553548 // TAS1R2 // 80834 // taste receptor, type 1, member 2	36.8161 // D1S3726 // D1S483 // --- // --- // deCODE /// 43.9863 // D1S2644 // D1S199 // AFMA153XE9 // AFM078YG5 // Marshfield /// 39.1134 // --- // --- // 613868 // 64451 // SLM1	0.0353 // 0.9647 // CEU /// 0.1082 // 0.8918 // CHB /// 0.0899 // 0.9101 // JPT /// 0.0739 // 0.9261 // YRI	0.0706 // CEU /// 0.1959 // CHB /// 0.1348 // JPT /// 0.1250 // YRI	170 // CEU /// 194 // CHB /// 178 // JPT /// 176 // YRI	---	T // CEU /// T // CHB /// T // JPT /// T // YRI	0.0353 // CEU /// 0.1082 // CHB /// 0.0899 // JPT /// 0.0739 // YRI	---	---
AX.30360333	1	0	0.1506	Affx-6328855	rs36034229	19180379	T	G	NM_152232 // intron // 0 // Hs.553548 // TAS1R2 // 80834 // taste receptor, type 1, member 2 /// ENST00000375371 // intron // 0 // Hs.553548 // TAS1R2 // 80834 // taste receptor, type 1, member 2	36.8162 // D1S3726 // D1S483 // --- // --- // deCODE /// 43.9863 // D1S2644 // D1S199 // AFMA153XE9 // AFM078YG5 // Marshfield /// 39.1134 // --- // --- // 613868 // 64451 // SLM1	0.9647 // 0.0353 // CEU /// 0.8866 // 0.1134 // CHB /// 0.9101 // 0.0899 // JPT /// 0.8523 // 0.1477 // YRI	0.0706 // CEU /// 0.2062 // CHB /// 0.1348 // JPT /// 0.2500 // YRI	170 // CEU /// 194 // CHB /// 178 // JPT /// 176 // YRI	---	G // CEU /// G // CHB /// G // JPT /// G // YRI	0.0353 // CEU /// 0.1134 // CHB /// 0.0899 // JPT /// 0.1477 // YRI	---	---
AX.16753890	1	0.30671284	0.2261	Affx-6329031	rs28470550	19181082	A	C	ENST00000494072 // exon // 0 // --- // --- // --- // --- /// NM_152232 // synon // 0 // Hs.553548 // TAS1R2 // 80834 // taste receptor, type 1, member 2 /// ENST00000375371 // synon // 0 // Hs.553548 // TAS1R2 // 80834 // taste receptor, type 1, member 2	36.8176 // D1S3726 // D1S483 // --- // --- // deCODE /// 43.9875 // D1S2644 // D1S199 // AFMA153XE9 // AFM078YG5 // Marshfield /// 39.1144 // --- // --- // 613868 // 64451 // SLM1	0.6941 // 0.3059 // CEU /// 0.8814 // 0.1186 // CHB /// 0.9045 // 0.0955 // JPT /// 0.6932 // 0.3068 // YRI	0.3529 // CEU /// 0.2165 // CHB /// 0.1461 // JPT /// 0.5000 // YRI	170 // CEU /// 194 // CHB /// 178 // JPT /// 176 // YRI	---	C // CEU /// C // CHB /// C // JPT /// C // YRI	0.3059 // CEU /// 0.1186 // CHB /// 0.0955 // JPT /// 0.3068 // YRI	---	---
AX.16753920	1	0	0.0414	Affx-6329134	rs78599639	19181615	G	A	NM_152232 // intron // 0 // Hs.553548 // TAS1R2 // 80834 // taste receptor, type 1, member 2 /// ENST00000375371 // intron // 0 // Hs.553548 // TAS1R2 // 80834 // taste receptor, type 1, member 2 /// ENST00000494072 // intron // 0 // --- // --- // --- // ---	36.8187 // D1S3726 // D1S483 // --- // --- // deCODE /// 43.9884 // D1S2644 // D1S199 // AFMA153XE9 // AFM078YG5 // Marshfield /// 39.1151 // --- // --- // 613868 // 64451 // SLM1	0.0000 // 1.0000 // CEU /// 0.0000 // 1.0000 // CHB /// 0.0000 // 1.0000 // JPT /// 0.0682 // 0.9318 // YRI	0.0000 // CEU /// 0.0000 // CHB /// 0.0000 // JPT /// 0.1136 // YRI	170 // CEU /// 194 // CHB /// 178 // JPT /// 176 // YRI	---	A // CEU /// A // CHB /// A // JPT /// A // YRI	0.0000 // CEU /// 0.0000 // CHB /// 0.0000 // JPT /// 0.0682 // YRI	---	---
AX.16753930	1	0	0.1592	Affx-6329171	rs66931403	19181822	C	G	NM_152232 // intron // 0 // Hs.553548 // TAS1R2 // 80834 // taste receptor, type 1, member 2 /// ENST00000375371 // intron // 0 // Hs.553548 // TAS1R2 // 80834 // taste receptor, type 1, member 2 /// ENST00000494072 // intron // 0 // --- // --- // --- // ---	36.8191 // D1S3726 // D1S483 // --- // --- // deCODE /// 43.9888 // D1S2644 // D1S199 // AFMA153XE9 // AFM078YG5 // Marshfield /// 39.1154 // --- // --- // 613868 // 64451 // SLM1	0.7235 // 0.2765 // CEU /// 1.0000 // 0.0000 // CHB /// 1.0000 // 0.0000 // JPT /// 0.8068 // 0.1932 // YRI	0.3647 // CEU /// 0.0000 // CHB /// 0.0000 // JPT /// 0.3182 // YRI	170 // CEU /// 194 // CHB /// 178 // JPT /// 176 // YRI	---	G // CEU /// G // CHB /// G // JPT /// G // YRI	0.2765 // CEU /// 0.0000 // CHB /// 0.0000 // JPT /// 0.1932 // YRI	---	---
AX.30360409	1	0	0.1592	Affx-6329195	rs35454886	19181947	C	T	NM_152232 // intron // 0 // Hs.553548 // TAS1R2 // 80834 // taste receptor, type 1, member 2 /// ENST00000375371 // intron // 0 // Hs.553548 // TAS1R2 // 80834 // taste receptor, type 1, member 2 /// ENST00000494072 // intron // 0 // --- // --- // --- // ---	36.8193 // D1S3726 // D1S483 // --- // --- // deCODE /// 43.9890 // D1S2644 // D1S199 // AFMA153XE9 // AFM078YG5 // Marshfield /// 39.1156 // --- // --- // 613868 // 64451 // SLM1	0.0353 // 0.9647 // CEU /// 0.1186 // 0.8814 // CHB /// 0.0955 // 0.9045 // JPT /// 0.1761 // 0.8239 // YRI	0.0706 // CEU /// 0.2165 // CHB /// 0.1461 // JPT /// 0.2159 // YRI	170 // CEU /// 194 // CHB /// 178 // JPT /// 176 // YRI	---	T // CEU /// T // CHB /// T // JPT /// T // YRI	0.0353 // CEU /// 0.1186 // CHB /// 0.0955 // JPT /// 0.1761 // YRI	---	---
AX.30360521	1	0.31993657	0.3439	Affx-6329702	rs68081213	19184077	A	G	ENST00000494072 // exon // 0 // --- // --- // --- // --- /// NM_152232 // synon // 0 // Hs.553548 // TAS1R2 // 80834 // taste receptor, type 1, member 2 /// ENST00000375371 // synon // 0 // Hs.553548 // TAS1R2 // 80834 // taste receptor, type 1, member 2	36.8236 // D1S3726 // D1S483 // --- // --- // deCODE /// 43.9927 // D1S2644 // D1S199 // AFMA153XE9 // AFM078YG5 // Marshfield /// 39.1186 // --- // --- // 613868 // 64451 // SLM1	0.6824 // 0.3176 // CEU /// 0.8814 // 0.1186 // CHB /// 0.9045 // 0.0955 // JPT /// 0.6023 // 0.3977 // YRI	0.3765 // CEU /// 0.2165 // CHB /// 0.1461 // JPT /// 0.5455 // YRI	170 // CEU /// 194 // CHB /// 178 // JPT /// 176 // YRI	---	G // CEU /// G // CHB /// G // JPT /// G // YRI	0.3176 // CEU /// 0.1186 // CHB /// 0.0955 // JPT /// 0.3977 // YRI	---	---
AX.30360527	1	0.94807608	0.2825	Affx-6329717	rs72953138	19184176	G	A	NM_152232 // intron // 0 // Hs.553548 // TAS1R2 // 80834 // taste receptor, type 1, member 2 /// ENST00000375371 // intron // 0 // Hs.553548 // TAS1R2 // 80834 // taste receptor, type 1, member 2 /// ENST00000494072 // intron // 0 // --- // --- // --- // ---	36.8238 // D1S3726 // D1S483 // --- // --- // deCODE /// 43.9929 // D1S2644 // D1S199 // AFMA153XE9 // AFM078YG5 // Marshfield /// 39.1187 // --- // --- // 613868 // 64451 // SLM1	0.2824 // 0.7176 // CEU /// 0.0619 // 0.9381 // CHB /// 0.0449 // 0.9551 // JPT /// 0.3409 // 0.6591 // YRI	0.3765 // CEU /// 0.1237 // CHB /// 0.0899 // JPT /// 0.5000 // YRI	170 // CEU /// 194 // CHB /// 178 // JPT /// 176 // YRI	---	A // CEU /// A // CHB /// A // JPT /// A // YRI	0.2824 // CEU /// 0.0619 // CHB /// 0.0449 // JPT /// 0.3409 // YRI	---	---
AX.30360567	1	0.55626776	0.0828	Affx-6329907	rs72953142	19185109	A	C	NM_152232 // intron // 0 // Hs.553548 // TAS1R2 // 80834 // taste receptor, type 1, member 2 /// ENST00000375371 // intron // 0 // Hs.553548 // TAS1R2 // 80834 // taste receptor, type 1, member 2 /// ENST00000494072 // intron // 0 // --- // --- // --- // ---	36.8257 // D1S3726 // D1S483 // --- // --- // deCODE /// 43.9945 // D1S2644 // D1S199 // AFMA153XE9 // AFM078YG5 // Marshfield /// 39.1201 // --- // --- // 613868 // 64451 // SLM1	1.0000 // 0.0000 // CEU /// 0.9330 // 0.0670 // CHB /// 0.9551 // 0.0449 // JPT /// 0.8920 // 0.1080 // YRI	0.0000 // CEU /// 0.1340 // CHB /// 0.0899 // JPT /// 0.1932 // YRI	170 // CEU /// 194 // CHB /// 178 // JPT /// 176 // YRI	---	C // CEU /// C // CHB /// C // JPT /// C // YRI	0.0000 // CEU /// 0.0670 // CHB /// 0.0449 // JPT /// 0.1080 // YRI	---	---
AX.39219605	1	0	0.1847	Affx-6330172	rs9701796	19186129	G	C	ENST00000494072 // exon // 0 // --- // --- // --- // --- /// NM_152232 // missense // 0 // Hs.553548 // TAS1R2 // 80834 // taste receptor, type 1, member 2 /// ENST00000375371 // missense // 0 // Hs.553548 // TAS1R2 // 80834 // taste receptor, type 1, member 2	36.8277 // D1S3726 // D1S483 // --- // --- // deCODE /// 43.9962 // D1S2644 // D1S199 // AFMA153XE9 // AFM078YG5 // Marshfield /// 39.1215 // --- // --- // 613868 // 64451 // SLM1	0.8353 // 0.1647 // CEU /// 0.6546 // 0.3454 // CHB /// 0.7247 // 0.2753 // JPT /// 0.8239 // 0.1761 // YRI	0.3059 // CEU /// 0.4227 // CHB /// 0.3933 // JPT /// 0.2614 // YRI	170 // CEU /// 194 // CHB /// 178 // JPT /// 176 // YRI	YES	G // CEU /// G // CHB /// G // JPT /// G // YRI	0.1647 // CEU /// 0.3454 // CHB /// 0.2753 // JPT /// 0.1761 // YRI	---	---
AX.30360659	1	0.37253173	0.4713	Affx-6330221	rs9700646	19186260	C	T	NM_001161504 // downstream // 11664 // Hs.77448 // ALDH4A1 // 8659 // aldehyde dehydrogenase 4 family, member A1 /// ENST00000494072 // intron // 0 // --- // --- // --- // --- /// NM_152232 // upstream // 105 // Hs.553548 // TAS1R2 // 80834 // taste receptor, type 1, member 2	36.8280 // D1S3726 // D1S483 // --- // --- // deCODE /// 43.9965 // D1S2644 // D1S199 // AFMA153XE9 // AFM078YG5 // Marshfield /// 39.1217 // --- // --- // 613868 // 64451 // SLM1	0.5118 // 0.4882 // CEU /// 0.5825 // 0.4175 // CHB /// 0.6742 // 0.3258 // JPT /// 0.4830 // 0.5170 // YRI	0.5294 // CEU /// 0.3814 // CHB /// 0.3820 // JPT /// 0.5568 // YRI	170 // CEU /// 194 // CHB /// 178 // JPT /// 176 // YRI	---	C // CEU /// C // CHB /// C // JPT /// T // YRI	0.4882 // CEU /// 0.4175 // CHB /// 0.3258 // JPT /// 0.4830 // YRI	606811 // Hyperprolinemia, type II // 239510 // downstream	---
AX.16754134	1	0	0.02548	Affx-6330232	rs115811652	19186282	G	A	NM_001161504 // downstream // 11642 // Hs.77448 // ALDH4A1 // 8659 // aldehyde dehydrogenase 4 family, member A1 /// ENST00000494072 // intron // 0 // --- // --- // --- // --- /// NM_152232 // upstream // 127 // Hs.553548 // TAS1R2 // 80834 // taste receptor, type 1, member 2	36.8280 // D1S3726 // D1S483 // --- // --- // deCODE /// 43.9965 // D1S2644 // D1S199 // AFMA153XE9 // AFM078YG5 // Marshfield /// 39.1217 // --- // --- // 613868 // 64451 // SLM1	0.0000 // 1.0000 // CEU /// 0.0000 // 1.0000 // CHB /// 0.0000 // 1.0000 // JPT /// 0.0682 // 0.9318 // YRI	0.0000 // CEU /// 0.0000 // CHB /// 0.0000 // JPT /// 0.1364 // YRI	170 // CEU /// 194 // CHB /// 178 // JPT /// 176 // YRI	---	A // CEU /// A // CHB /// A // JPT /// A // YRI	0.0000 // CEU /// 0.0000 // CHB /// 0.0000 // JPT /// 0.0682 // YRI	606811 // Hyperprolinemia, type II // 239510 // downstream	---
AX.30360667	1	0.09653017	0.1943	Affx-6330238	rs9701803	19186320	G	C	NM_001161504 // downstream // 11604 // Hs.77448 // ALDH4A1 // 8659 // aldehyde dehydrogenase 4 family, member A1 /// ENST00000494072 // intron // 0 // --- // --- // --- // --- /// NM_152232 // upstream // 165 // Hs.553548 // TAS1R2 // 80834 // taste receptor, type 1, member 2	36.8281 // D1S3726 // D1S483 // --- // --- // deCODE /// 43.9966 // D1S2644 // D1S199 // AFMA153XE9 // AFM078YG5 // Marshfield /// 39.1218 // --- // --- // 613868 // 64451 // SLM1	0.7941 // 0.2059 // CEU /// 0.6495 // 0.3505 // CHB /// 0.7584 // 0.2416 // JPT /// 0.8182 // 0.1818 // YRI	0.3882 // CEU /// 0.4124 // CHB /// 0.3483 // JPT /// 0.2727 // YRI	170 // CEU /// 194 // CHB /// 178 // JPT /// 176 // YRI	---	G // CEU /// G // CHB /// G // JPT /// G // YRI	0.2059 // CEU /// 0.3505 // CHB /// 0.2416 // JPT /// 0.1818 // YRI	606811 // Hyperprolinemia, type II // 239510 // downstream	---
AX.30360693	1	0	0.01592	Affx-6330303	rs115504735	19186554	G	A	NM_001161504 // downstream // 11370 // Hs.77448 // ALDH4A1 // 8659 // aldehyde dehydrogenase 4 family, member A1 /// ENST00000494072 // intron // 0 // --- // --- // --- // --- /// NM_152232 // upstream // 399 // Hs.553548 // TAS1R2 // 80834 // taste receptor, type 1, member 2	36.8286 // D1S3726 // D1S483 // --- // --- // deCODE /// 43.9970 // D1S2644 // D1S199 // AFMA153XE9 // AFM078YG5 // Marshfield /// 39.1221 // --- // --- // 613868 // 64451 // SLM1	0.0000 // 1.0000 // CEU /// 0.0000 // 1.0000 // CHB /// 0.0000 // 1.0000 // JPT /// 0.0511 // 0.9489 // YRI	0.0000 // CEU /// 0.0000 // CHB /// 0.0000 // JPT /// 0.1023 // YRI	170 // CEU /// 194 // CHB /// 178 // JPT /// 176 // YRI	---	A // CEU /// A // CHB /// A // JPT /// A // YRI	0.0000 // CEU /// 0.0000 // CHB /// 0.0000 // JPT /// 0.0511 // YRI	606811 // Hyperprolinemia, type II // 239510 // downstream	---
AX.11701234	1	0.21310667	0.08917	Affx-6330322	rs9727865	19186637	C	T	NM_001161504 // downstream // 11287 // Hs.77448 // ALDH4A1 // 8659 // aldehyde dehydrogenase 4 family, member A1 /// ENST00000494072 // intron // 0 // --- // --- // --- // --- /// NM_152232 // upstream // 482 // Hs.553548 // TAS1R2 // 80834 // taste receptor, type 1, member 2	36.8287 // D1S3726 // D1S483 // --- // --- // deCODE /// 43.9971 // D1S2644 // D1S199 // AFMA153XE9 // AFM078YG5 // Marshfield /// 39.1222 // --- // --- // 613868 // 64451 // SLM1	0.2765 // 0.7235 // CEU /// 0.0000 // 1.0000 // CHB /// 0.0000 // 1.0000 // JPT /// 0.0909 // 0.9091 // YRI	0.3882 // CEU /// 0.0000 // CHB /// 0.0000 // JPT /// 0.1591 // YRI	170 // CEU /// 194 // CHB /// 178 // JPT /// 176 // YRI	---	T // CEU /// T // CHB /// T // JPT /// T // YRI	0.2765 // CEU /// 0.0000 // CHB /// 0.0000 // JPT /// 0.0909 // YRI	606811 // Hyperprolinemia, type II // 239510 // downstream	---
AX.30360709	1	0	0.02866	Affx-6330346	rs72651851	19186735	G	T	NM_001161504 // downstream // 11189 // Hs.77448 // ALDH4A1 // 8659 // aldehyde dehydrogenase 4 family, member A1 /// ENST00000494072 // intron // 0 // --- // --- // --- // --- /// NM_152232 // upstream // 580 // Hs.553548 // TAS1R2 // 80834 // taste receptor, type 1, member 2	36.8289 // D1S3726 // D1S483 // --- // --- // deCODE /// 43.9973 // D1S2644 // D1S199 // AFMA153XE9 // AFM078YG5 // Marshfield /// 39.1224 // --- // --- // 613868 // 64451 // SLM1	0.0353 // 0.9647 // CEU /// 0.0567 // 0.9433 // CHB /// 0.0506 // 0.9494 // JPT /// 0.0341 // 0.9659 // YRI	0.0706 // CEU /// 0.0928 // CHB /// 0.0787 // JPT /// 0.0682 // YRI	170 // CEU /// 194 // CHB /// 178 // JPT /// 176 // YRI	---	T // CEU /// T // CHB /// T // JPT /// T // YRI	0.0353 // CEU /// 0.0567 // CHB /// 0.0506 // JPT /// 0.0341 // YRI	606811 // Hyperprolinemia, type II // 239510 // downstream	---
AX.30360729	1	0.40560745	0.3631	Affx-6330477	rs11486195	19187131	T	C	NM_001161504 // downstream // 10793 // Hs.77448 // ALDH4A1 // 8659 // aldehyde dehydrogenase 4 family, member A1 /// ENST00000494072 // intron // 0 // --- // --- // --- // --- /// NM_152232 // upstream // 976 // Hs.553548 // TAS1R2 // 80834 // taste receptor, type 1, member 2	36.8297 // D1S3726 // D1S483 // --- // --- // deCODE /// 43.9980 // D1S2644 // D1S199 // AFMA153XE9 // AFM078YG5 // Marshfield /// 39.1229 // --- // --- // 613868 // 64451 // SLM1	0.4765 // 0.5235 // CEU /// 0.3814 // 0.6186 // CHB /// 0.3371 // 0.6629 // JPT /// 0.3636 // 0.6364 // YRI	0.5059 // CEU /// 0.4536 // CHB /// 0.4045 // JPT /// 0.4773 // YRI	170 // CEU /// 194 // CHB /// 178 // JPT /// 176 // YRI	---	T // CEU /// T // CHB /// T // JPT /// T // YRI	0.4765 // CEU /// 0.3814 // CHB /// 0.3371 // JPT /// 0.3636 // YRI	606811 // Hyperprolinemia, type II // 239510 // downstream	---
AX.30360767	1	0.05853826	0.4968	Affx-6330633	rs11488726	19187649	C	A	NM_001161504 // downstream // 10275 // Hs.77448 // ALDH4A1 // 8659 // aldehyde dehydrogenase 4 family, member A1 /// ENST00000494072 // intron // 0 // --- // --- // --- // --- /// NM_152232 // upstream // 1494 // Hs.553548 // TAS1R2 // 80834 // taste receptor, type 1, member 2	36.8308 // D1S3726 // D1S483 // --- // --- // deCODE /// 43.9989 // D1S2644 // D1S199 // AFMA153XE9 // AFM078YG5 // Marshfield /// 39.1237 // --- // --- // 613868 // 64451 // SLM1	0.5118 // 0.4882 // CEU /// 0.5309 // 0.4691 // CHB /// 0.5899 // 0.4101 // JPT /// 0.4432 // 0.5568 // YRI	0.5294 // CEU /// 0.4227 // CHB /// 0.4382 // JPT /// 0.5000 // YRI	170 // CEU /// 194 // CHB /// 178 // JPT /// 176 // YRI	---	C // CEU /// C // CHB /// C // JPT /// A // YRI	0.4882 // CEU /// 0.4691 // CHB /// 0.4101 // JPT /// 0.4432 // YRI	606811 // Hyperprolinemia, type II // 239510 // downstream	---
AX.30360791	1	0.64781748	0.1146	Affx-6330695	rs77869918	19187839	C	T	NM_001161504 // downstream // 10085 // Hs.77448 // ALDH4A1 // 8659 // aldehyde dehydrogenase 4 family, member A1 /// ENST00000494072 // intron // 0 // --- // --- // --- // --- /// NM_152232 // upstream // 1684 // Hs.553548 // TAS1R2 // 80834 // taste receptor, type 1, member 2	36.8312 // D1S3726 // D1S483 // --- // --- // deCODE /// 43.9992 // D1S2644 // D1S199 // AFMA153XE9 // AFM078YG5 // Marshfield /// 39.1239 // --- // --- // 613868 // 64451 // SLM1	0.2765 // 0.7235 // CEU /// 0.0000 // 1.0000 // CHB /// 0.0000 // 1.0000 // JPT /// 0.1420 // 0.8580 // YRI	0.3882 // CEU /// 0.0000 // CHB /// 0.0000 // JPT /// 0.2386 // YRI	170 // CEU /// 194 // CHB /// 178 // JPT /// 176 // YRI	---	T // CEU /// T // CHB /// T // JPT /// T // YRI	0.2765 // CEU /// 0.0000 // CHB /// 0.0000 // JPT /// 0.1420 // YRI	606811 // Hyperprolinemia, type II // 239510 // downstream	---
AX.30360831	1	0.88773023	0.1529	Affx-6330812	rs116831892	19188352	A	G	NM_001161504 // downstream // 9572 // Hs.77448 // ALDH4A1 // 8659 // aldehyde dehydrogenase 4 family, member A1 /// ENST00000494072 // intron // 0 // --- // --- // --- // --- /// NM_152232 // upstream // 2197 // Hs.553548 // TAS1R2 // 80834 // taste receptor, type 1, member 2	36.8322 // D1S3726 // D1S483 // --- // --- // deCODE /// 44.0001 // D1S2644 // D1S199 // AFMA153XE9 // AFM078YG5 // Marshfield /// 39.1247 // --- // --- // 613868 // 64451 // SLM1	1.0000 // 0.0000 // CEU /// 1.0000 // 0.0000 // CHB /// 1.0000 // 0.0000 // JPT /// 0.9205 // 0.0795 // YRI	0.0000 // CEU /// 0.0000 // CHB /// 0.0000 // JPT /// 0.1136 // YRI	170 // CEU /// 194 // CHB /// 178 // JPT /// 176 // YRI	---	G // CEU /// G // CHB /// G // JPT /// G // YRI	0.0000 // CEU /// 0.0000 // CHB /// 0.0000 // JPT /// 0.0795 // YRI	606811 // Hyperprolinemia, type II // 239510 // downstream	---
AX.30360863	1	0	0.07325	Affx-6330942	rs34457793	19188835	C	T	NM_001161504 // downstream // 9089 // Hs.77448 // ALDH4A1 // 8659 // aldehyde dehydrogenase 4 family, member A1 /// ENST00000494072 // intron // 0 // --- // --- // --- // --- /// NM_152232 // upstream // 2680 // Hs.553548 // TAS1R2 // 80834 // taste receptor, type 1, member 2	36.8332 // D1S3726 // D1S483 // --- // --- // deCODE /// 44.0009 // D1S2644 // D1S199 // AFMA153XE9 // AFM078YG5 // Marshfield /// 39.1253 // --- // --- // 613868 // 64451 // SLM1	0.2765 // 0.7235 // CEU /// 0.0000 // 1.0000 // CHB /// 0.0000 // 1.0000 // JPT /// 0.0739 // 0.9261 // YRI	0.3882 // CEU /// 0.0000 // CHB /// 0.0000 // JPT /// 0.1250 // YRI	170 // CEU /// 194 // CHB /// 178 // JPT /// 176 // YRI	---	T // CEU /// T // CHB /// T // JPT /// T // YRI	0.2765 // CEU /// 0.0000 // CHB /// 0.0000 // JPT /// 0.0739 // YRI	606811 // Hyperprolinemia, type II // 239510 // downstream	---
AX.30360935	1	0.13065092	0.3917	Affx-6331158	rs12736570	19189715	G	A	NM_001161504 // downstream // 8209 // Hs.77448 // ALDH4A1 // 8659 // aldehyde dehydrogenase 4 family, member A1 /// ENST00000494072 // intron // 0 // --- // --- // --- // --- /// NM_152232 // upstream // 3560 // Hs.553548 // TAS1R2 // 80834 // taste receptor, type 1, member 2	36.8349 // D1S3726 // D1S483 // --- // --- // deCODE /// 44.0025 // D1S2644 // D1S199 // AFMA153XE9 // AFM078YG5 // Marshfield /// 39.1266 // --- // --- // 613868 // 64451 // SLM1	0.3000 // 0.7000 // CEU /// 0.5825 // 0.4175 // CHB /// 0.5730 // 0.4270 // JPT /// 0.3580 // 0.6420 // YRI	0.4353 // CEU /// 0.4021 // CHB /// 0.4719 // JPT /// 0.4432 // YRI	170 // CEU /// 194 // CHB /// 178 // JPT /// 176 // YRI	---	A // CEU /// G // CHB /// G // JPT /// A // YRI	0.3000 // CEU /// 0.4175 // CHB /// 0.4270 // JPT /// 0.3580 // YRI	606811 // Hyperprolinemia, type II // 239510 // downstream	---
AX.30360939	1	0.19935164	0.5	Affx-6331174	rs12736699	19189756	G	C	NM_001161504 // downstream // 8168 // Hs.77448 // ALDH4A1 // 8659 // aldehyde dehydrogenase 4 family, member A1 /// ENST00000494072 // intron // 0 // --- // --- // --- // --- /// NM_152232 // upstream // 3601 // Hs.553548 // TAS1R2 // 80834 // taste receptor, type 1, member 2	36.8350 // D1S3726 // D1S483 // --- // --- // deCODE /// 44.0025 // D1S2644 // D1S199 // AFMA153XE9 // AFM078YG5 // Marshfield /// 39.1266 // --- // --- // 613868 // 64451 // SLM1	0.3353 // 0.6647 // CEU /// 0.6392 // 0.3608 // CHB /// 0.6236 // 0.3764 // JPT /// 0.5114 // 0.4886 // YRI	0.4824 // CEU /// 0.4124 // CHB /// 0.4607 // JPT /// 0.5000 // YRI	170 // CEU /// 194 // CHB /// 178 // JPT /// 176 // YRI	---	C // CEU /// G // CHB /// G // JPT /// G // YRI	0.3353 // CEU /// 0.3608 // CHB /// 0.3764 // JPT /// 0.4886 // YRI	606811 // Hyperprolinemia, type II // 239510 // downstream	---
AX.30360957	1	0.10385975	0.1815	Affx-6331212	rs9793673	19189986	C	T	NM_001161504 // downstream // 7938 // Hs.77448 // ALDH4A1 // 8659 // aldehyde dehydrogenase 4 family, member A1 /// ENST00000494072 // intron // 0 // --- // --- // --- // --- /// NM_152232 // upstream // 3831 // Hs.553548 // TAS1R2 // 80834 // taste receptor, type 1, member 2	36.8355 // D1S3726 // D1S483 // --- // --- // deCODE /// 44.0029 // D1S2644 // D1S199 // AFMA153XE9 // AFM078YG5 // Marshfield /// 39.1270 // --- // --- // 613868 // 64451 // SLM1	0.3882 // 0.6118 // CEU /// 0.3505 // 0.6495 // CHB /// 0.3764 // 0.6236 // JPT /// 0.1477 // 0.8523 // YRI	0.4941 // CEU /// 0.4124 // CHB /// 0.4607 // JPT /// 0.2727 // YRI	170 // CEU /// 194 // CHB /// 178 // JPT /// 176 // YRI	---	T // CEU /// T // CHB /// T // JPT /// T // YRI	0.3882 // CEU /// 0.3505 // CHB /// 0.3764 // JPT /// 0.1477 // YRI	606811 // Hyperprolinemia, type II // 239510 // downstream	---
AX.30361011	1	0.07114347	0.3013	Affx-6331464	rs28588822	19190773	A	G	NM_001161504 // downstream // 7151 // Hs.77448 // ALDH4A1 // 8659 // aldehyde dehydrogenase 4 family, member A1 /// ENST00000494072 // intron // 0 // --- // --- // --- // --- /// NM_152232 // upstream // 4618 // Hs.553548 // TAS1R2 // 80834 // taste receptor, type 1, member 2	36.8370 // D1S3726 // D1S483 // --- // --- // deCODE /// 44.0043 // D1S2644 // D1S199 // AFMA153XE9 // AFM078YG5 // Marshfield /// 39.1281 // --- // --- // 613868 // 64451 // SLM1	0.6882 // 0.3118 // CEU /// 0.9433 // 0.0567 // CHB /// 0.9494 // 0.0506 // JPT /// 0.6818 // 0.3182 // YRI	0.3882 // CEU /// 0.0928 // CHB /// 0.0787 // JPT /// 0.4773 // YRI	170 // CEU /// 194 // CHB /// 178 // JPT /// 176 // YRI	---	G // CEU /// G // CHB /// G // JPT /// G // YRI	0.3118 // CEU /// 0.0567 // CHB /// 0.0506 // JPT /// 0.3182 // YRI	606811 // Hyperprolinemia, type II // 239510 // downstream	---
AX.30361053	1	0.27376195	0.1465	Affx-6331720	rs9727742	19191799	C	T	NM_001161504 // downstream // 6125 // Hs.77448 // ALDH4A1 // 8659 // aldehyde dehydrogenase 4 family, member A1 /// ENST00000494072 // intron // 0 // --- // --- // --- // --- /// NM_152232 // upstream // 5644 // Hs.553548 // TAS1R2 // 80834 // taste receptor, type 1, member 2	36.8391 // D1S3726 // D1S483 // --- // --- // deCODE /// 44.0061 // D1S2644 // D1S199 // AFMA153XE9 // AFM078YG5 // Marshfield /// 39.1295 // --- // --- // 613868 // 64451 // SLM1	0.2647 // 0.7353 // CEU /// 0.0000 // 1.0000 // CHB /// 0.0000 // 1.0000 // JPT /// 0.1193 // 0.8807 // YRI	0.3882 // CEU /// 0.0000 // CHB /// 0.0000 // JPT /// 0.1932 // YRI	170 // CEU /// 194 // CHB /// 178 // JPT /// 176 // YRI	---	T // CEU /// T // CHB /// T // JPT /// T // YRI	0.2647 // CEU /// 0.0000 // CHB /// 0.0000 // JPT /// 0.1193 // YRI	606811 // Hyperprolinemia, type II // 239510 // downstream	---
AX.30361129	1	0.12621454	0.4551	Affx-6331975	rs9330308	19192760	A	G	NM_001161504 // downstream // 5164 // Hs.77448 // ALDH4A1 // 8659 // aldehyde dehydrogenase 4 family, member A1 /// ENST00000494072 // intron // 0 // --- // --- // --- // --- /// NM_152232 // upstream // 6605 // Hs.553548 // TAS1R2 // 80834 // taste receptor, type 1, member 2	36.8410 // D1S3726 // D1S483 // --- // --- // deCODE /// 44.0077 // D1S2644 // D1S199 // AFMA153XE9 // AFM078YG5 // Marshfield /// 39.1309 // --- // --- // 613868 // 64451 // SLM1	0.2882 // 0.7118 // CEU /// 0.3454 // 0.6546 // CHB /// 0.3090 // 0.6910 // JPT /// 0.4375 // 0.5625 // YRI	0.4353 // CEU /// 0.5052 // CHB /// 0.3483 // JPT /// 0.4432 // YRI	170 // CEU /// 194 // CHB /// 178 // JPT /// 176 // YRI	---	A // CEU /// A // CHB /// A // JPT /// A // YRI	0.2882 // CEU /// 0.3454 // CHB /// 0.3090 // JPT /// 0.4375 // YRI	606811 // Hyperprolinemia, type II // 239510 // downstream	---
AX.30361167	1	0	0.05096	Affx-6332130	rs116682314	19193248	G	A	NM_001161504 // downstream // 4676 // Hs.77448 // ALDH4A1 // 8659 // aldehyde dehydrogenase 4 family, member A1 /// ENST00000494072 // intron // 0 // --- // --- // --- // --- /// NM_152232 // upstream // 7093 // Hs.553548 // TAS1R2 // 80834 // taste receptor, type 1, member 2	36.8420 // D1S3726 // D1S483 // --- // --- // deCODE /// 44.0086 // D1S2644 // D1S199 // AFMA153XE9 // AFM078YG5 // Marshfield /// 39.1316 // --- // --- // 613868 // 64451 // SLM1	0.0000 // 1.0000 // CEU /// 0.0000 // 1.0000 // CHB /// 0.0000 // 1.0000 // JPT /// 0.0511 // 0.9489 // YRI	0.0000 // CEU /// 0.0000 // CHB /// 0.0000 // JPT /// 0.1023 // YRI	170 // CEU /// 194 // CHB /// 178 // JPT /// 176 // YRI	---	A // CEU /// A // CHB /// A // JPT /// A // YRI	0.0000 // CEU /// 0.0000 // CHB /// 0.0000 // JPT /// 0.0511 // YRI	606811 // Hyperprolinemia, type II // 239510 // downstream	---
AX.30361221	1	0	0.09873	Affx-6332325	rs72651862	19193881	C	T	NM_001161504 // downstream // 4043 // Hs.77448 // ALDH4A1 // 8659 // aldehyde dehydrogenase 4 family, member A1 /// ENST00000494072 // intron // 0 // --- // --- // --- // --- /// NM_152232 // upstream // 7726 // Hs.553548 // TAS1R2 // 80834 // taste receptor, type 1, member 2	36.8433 // D1S3726 // D1S483 // --- // --- // deCODE /// 44.0097 // D1S2644 // D1S199 // AFMA153XE9 // AFM078YG5 // Marshfield /// 39.1325 // --- // --- // 613868 // 64451 // SLM1	0.0471 // 0.9529 // CEU /// 0.0567 // 0.9433 // CHB /// 0.0449 // 0.9551 // JPT /// 0.1080 // 0.8920 // YRI	0.0941 // CEU /// 0.0928 // CHB /// 0.0674 // JPT /// 0.2159 // YRI	170 // CEU /// 194 // CHB /// 178 // JPT /// 176 // YRI	---	T // CEU /// T // CHB /// T // JPT /// T // YRI	0.0471 // CEU /// 0.0567 // CHB /// 0.0449 // JPT /// 0.1080 // YRI	606811 // Hyperprolinemia, type II // 239510 // downstream	---
AX.30361269	1	0.80327128	0.2179	Affx-6332461	rs28510279	19194338	T	C	NM_001161504 // downstream // 3586 // Hs.77448 // ALDH4A1 // 8659 // aldehyde dehydrogenase 4 family, member A1 /// ENST00000494072 // intron // 0 // --- // --- // --- // --- /// NM_152232 // upstream // 8183 // Hs.553548 // TAS1R2 // 80834 // taste receptor, type 1, member 2	36.8442 // D1S3726 // D1S483 // --- // --- // deCODE /// 44.0105 // D1S2644 // D1S199 // AFMA153XE9 // AFM078YG5 // Marshfield /// 39.1331 // --- // --- // 613868 // 64451 // SLM1	0.6882 // 0.3118 // CEU /// 0.9433 // 0.0567 // CHB /// 0.9551 // 0.0449 // JPT /// 0.8011 // 0.1989 // YRI	0.3882 // CEU /// 0.0928 // CHB /// 0.0674 // JPT /// 0.3068 // YRI	170 // CEU /// 194 // CHB /// 178 // JPT /// 176 // YRI	---	C // CEU /// C // CHB /// C // JPT /// C // YRI	0.3118 // CEU /// 0.0567 // CHB /// 0.0449 // JPT /// 0.1989 // YRI	606811 // Hyperprolinemia, type II // 239510 // downstream	---
AX.30361283	1	0.25995328	0.2771	Affx-6332493	rs9728654	19194504	C	T	NM_001161504 // downstream // 3420 // Hs.77448 // ALDH4A1 // 8659 // aldehyde dehydrogenase 4 family, member A1 /// ENST00000494072 // intron // 0 // --- // --- // --- // --- /// NM_152232 // upstream // 8349 // Hs.553548 // TAS1R2 // 80834 // taste receptor, type 1, member 2	36.8445 // D1S3726 // D1S483 // --- // --- // deCODE /// 44.0107 // D1S2644 // D1S199 // AFMA153XE9 // AFM078YG5 // Marshfield /// 39.1334 // --- // --- // 613868 // 64451 // SLM1	0.1176 // 0.8824 // CEU /// 0.2062 // 0.7938 // CHB /// 0.1854 // 0.8146 // JPT /// 0.2670 // 0.7330 // YRI	0.2353 // CEU /// 0.3299 // CHB /// 0.2809 // JPT /// 0.3295 // YRI	170 // CEU /// 194 // CHB /// 178 // JPT /// 176 // YRI	---	T // CEU /// T // CHB /// T // JPT /// T // YRI	0.1176 // CEU /// 0.2062 // CHB /// 0.1854 // JPT /// 0.2670 // YRI	606811 // Hyperprolinemia, type II // 239510 // downstream	---
AX.30361319	1	1.55346283	0.04459	Affx-6332599	rs79169231	19194971	G	T	NM_001161504 // downstream // 2953 // Hs.77448 // ALDH4A1 // 8659 // aldehyde dehydrogenase 4 family, member A1 /// ENST00000494072 // intron // 0 // --- // --- // --- // --- /// NM_152232 // upstream // 8816 // Hs.553548 // TAS1R2 // 80834 // taste receptor, type 1, member 2	36.8455 // D1S3726 // D1S483 // --- // --- // deCODE /// 44.0115 // D1S2644 // D1S199 // AFMA153XE9 // AFM078YG5 // Marshfield /// 39.1340 // --- // --- // 613868 // 64451 // SLM1	0.0000 // 1.0000 // CEU /// 0.0000 // 1.0000 // CHB /// 0.0000 // 1.0000 // JPT /// 0.0795 // 0.9205 // YRI	0.0000 // CEU /// 0.0000 // CHB /// 0.0000 // JPT /// 0.1591 // YRI	170 // CEU /// 194 // CHB /// 178 // JPT /// 176 // YRI	---	T // CEU /// T // CHB /// T // JPT /// T // YRI	0.0000 // CEU /// 0.0000 // CHB /// 0.0000 // JPT /// 0.0795 // YRI	606811 // Hyperprolinemia, type II // 239510 // downstream	---
AX.39219893	1	0.32734808	0.125	Affx-6332603	rs28652778	19194995	C	T	NM_001161504 // downstream // 2929 // Hs.77448 // ALDH4A1 // 8659 // aldehyde dehydrogenase 4 family, member A1 /// ENST00000494072 // intron // 0 // --- // --- // --- // --- /// NM_152232 // upstream // 8840 // Hs.553548 // TAS1R2 // 80834 // taste receptor, type 1, member 2	36.8455 // D1S3726 // D1S483 // --- // --- // deCODE /// 44.0116 // D1S2644 // D1S199 // AFMA153XE9 // AFM078YG5 // Marshfield /// 39.1341 // --- // --- // 613868 // 64451 // SLM1	0.2647 // 0.7353 // CEU /// 0.0000 // 1.0000 // CHB /// 0.0000 // 1.0000 // JPT /// 0.0909 // 0.9091 // YRI	0.3882 // CEU /// 0.0000 // CHB /// 0.0000 // JPT /// 0.1364 // YRI	170 // CEU /// 194 // CHB /// 178 // JPT /// 176 // YRI	YES	T // CEU /// T // CHB /// T // JPT /// T // YRI	0.2647 // CEU /// 0.0000 // CHB /// 0.0000 // JPT /// 0.0909 // YRI	606811 // Hyperprolinemia, type II // 239510 // downstream	---
AX.30361327	1	0.26248931	0.07006	Affx-6332627	rs28405179	19195143	G	A	NM_001161504 // downstream // 2781 // Hs.77448 // ALDH4A1 // 8659 // aldehyde dehydrogenase 4 family, member A1 /// ENST00000494072 // intron // 0 // --- // --- // --- // --- /// NM_152232 // upstream // 8988 // Hs.553548 // TAS1R2 // 80834 // taste receptor, type 1, member 2	36.8458 // D1S3726 // D1S483 // --- // --- // deCODE /// 44.0118 // D1S2644 // D1S199 // AFMA153XE9 // AFM078YG5 // Marshfield /// 39.1343 // --- // --- // 613868 // 64451 // SLM1	0.0176 // 0.9824 // CEU /// 0.0000 // 1.0000 // CHB /// 0.0000 // 1.0000 // JPT /// 0.0739 // 0.9261 // YRI	0.0353 // CEU /// 0.0000 // CHB /// 0.0000 // JPT /// 0.1250 // YRI	170 // CEU /// 194 // CHB /// 178 // JPT /// 176 // YRI	---	A // CEU /// A // CHB /// A // JPT /// A // YRI	0.0176 // CEU /// 0.0000 // CHB /// 0.0000 // JPT /// 0.0739 // YRI	606811 // Hyperprolinemia, type II // 239510 // downstream	---
AX.30361337	1	0	0.3408	Affx-6332670	rs9793028	19195280	G	A	NM_001161504 // downstream // 2644 // Hs.77448 // ALDH4A1 // 8659 // aldehyde dehydrogenase 4 family, member A1 /// ENST00000494072 // intron // 0 // --- // --- // --- // --- /// NM_152232 // upstream // 9125 // Hs.553548 // TAS1R2 // 80834 // taste receptor, type 1, member 2	36.8461 // D1S3726 // D1S483 // --- // --- // deCODE /// 44.0121 // D1S2644 // D1S199 // AFMA153XE9 // AFM078YG5 // Marshfield /// 39.1345 // --- // --- // 613868 // 64451 // SLM1	0.3059 // 0.6941 // CEU /// 0.3402 // 0.6598 // CHB /// 0.2697 // 0.7303 // JPT /// 0.3182 // 0.6818 // YRI	0.4471 // CEU /// 0.4124 // CHB /// 0.3820 // JPT /// 0.3864 // YRI	170 // CEU /// 194 // CHB /// 178 // JPT /// 176 // YRI	---	A // CEU /// A // CHB /// A // JPT /// A // YRI	0.3059 // CEU /// 0.3402 // CHB /// 0.2697 // JPT /// 0.3182 // YRI	606811 // Hyperprolinemia, type II // 239510 // downstream	---
AX.30361381	1	0	0.02548	Affx-6332862	rs115511792	19196000	A	G	NM_001161504 // downstream // 1924 // Hs.77448 // ALDH4A1 // 8659 // aldehyde dehydrogenase 4 family, member A1 /// ENST00000494072 // intron // 0 // --- // --- // --- // --- /// NM_152232 // upstream // 9845 // Hs.553548 // TAS1R2 // 80834 // taste receptor, type 1, member 2	36.8475 // D1S3726 // D1S483 // --- // --- // deCODE /// 44.0133 // D1S2644 // D1S199 // AFMA153XE9 // AFM078YG5 // Marshfield /// 39.1355 // --- // --- // 613868 // 64451 // SLM1	0.9412 // 0.0588 // CEU /// 1.0000 // 0.0000 // CHB /// 0.9831 // 0.0169 // JPT /// 0.9886 // 0.0114 // YRI	0.1176 // CEU /// 0.0000 // CHB /// 0.0337 // JPT /// 0.0227 // YRI	170 // CEU /// 194 // CHB /// 178 // JPT /// 176 // YRI	---	G // CEU /// G // CHB /// G // JPT /// G // YRI	0.0588 // CEU /// 0.0000 // CHB /// 0.0169 // JPT /// 0.0114 // YRI	606811 // Hyperprolinemia, type II // 239510 // downstream	---
AX.30361385	1	0	0.02548	Affx-6332886	rs34374377	19196056	G	A	NM_001161504 // downstream // 1868 // Hs.77448 // ALDH4A1 // 8659 // aldehyde dehydrogenase 4 family, member A1 /// ENST00000494072 // intron // 0 // --- // --- // --- // --- /// NM_152232 // upstream // 9901 // Hs.553548 // TAS1R2 // 80834 // taste receptor, type 1, member 2	36.8477 // D1S3726 // D1S483 // --- // --- // deCODE /// 44.0134 // D1S2644 // D1S199 // AFMA153XE9 // AFM078YG5 // Marshfield /// 39.1356 // --- // --- // 613868 // 64451 // SLM1	0.2529 // 0.7471 // CEU /// 0.0000 // 1.0000 // CHB /// 0.0000 // 1.0000 // JPT /// 0.0057 // 0.9943 // YRI	0.4118 // CEU /// 0.0000 // CHB /// 0.0000 // JPT /// 0.0114 // YRI	170 // CEU /// 194 // CHB /// 178 // JPT /// 176 // YRI	---	A // CEU /// A // CHB /// A // JPT /// A // YRI	0.2529 // CEU /// 0.0000 // CHB /// 0.0000 // JPT /// 0.0057 // YRI	606811 // Hyperprolinemia, type II // 239510 // downstream	---
AX.37371821	1	0	0.03226	Affx-35317617	rs111446387	19196064	A	G	NM_001161504 // downstream // 1860 // Hs.77448 // ALDH4A1 // 8659 // aldehyde dehydrogenase 4 family, member A1 /// ENST00000494072 // intron // 0 // --- // --- // --- // --- /// NM_152232 // upstream // 9909 // Hs.553548 // TAS1R2 // 80834 // taste receptor, type 1, member 2	36.8477 // D1S3726 // D1S483 // --- // --- // deCODE /// 44.0134 // D1S2644 // D1S199 // AFMA153XE9 // AFM078YG5 // Marshfield /// 39.1356 // --- // --- // 613868 // 64451 // SLM1	1.0000 // 0.0000 // CEU /// 1.0000 // 0.0000 // CHB /// 1.0000 // 0.0000 // JPT /// 0.9318 // 0.0682 // YRI	0.0000 // CEU /// 0.0000 // CHB /// 0.0000 // JPT /// 0.1136 // YRI	170 // CEU /// 194 // CHB /// 178 // JPT /// 176 // YRI	---	G // CEU /// G // CHB /// G // JPT /// G // YRI	0.0000 // CEU /// 0.0000 // CHB /// 0.0000 // JPT /// 0.0682 // YRI	606811 // Hyperprolinemia, type II // 239510 // downstream	---
AX.30361597	1	0.3205721	0.0641	Affx-6333845	rs7517638	19200357	G	A	NM_001161504 // intron // 0 // Hs.77448 // ALDH4A1 // 8659 // aldehyde dehydrogenase 4 family, member A1 /// NM_170726 // intron // 0 // Hs.77448 // ALDH4A1 // 8659 // aldehyde dehydrogenase 4 family, member A1 /// NM_003748 // intron // 0 // Hs.77448 // ALDH4A1 // 8659 // aldehyde dehydrogenase 4 family, member A1 /// ENST00000494072 // intron // 0 // --- // --- // --- // --- /// ENST00000538309…	36.8563 // D1S3726 // D1S483 // --- // --- // deCODE /// 44.0209 // D1S2644 // D1S199 // AFMA153XE9 // AFM078YG5 // Marshfield /// 39.1416 // --- // --- // 613868 // 64451 // SLM1	0.2882 // 0.7118 // CEU /// 0.0000 // 1.0000 // CHB /// 0.0000 // 1.0000 // JPT /// 0.0682 // 0.9318 // YRI	0.4353 // CEU /// 0.0000 // CHB /// 0.0000 // JPT /// 0.1136 // YRI	170 // CEU /// 194 // CHB /// 178 // JPT /// 176 // YRI	---	A // CEU /// A // CHB /// A // JPT /// A // YRI	0.2882 // CEU /// 0.0000 // CHB /// 0.0000 // JPT /// 0.0682 // YRI	606811 // Hyperprolinemia, type II // 239510 // intron	---
AFFX.SNP.002865	1	0	0.3726	Affx-6690592	rs7513225	20762197	A	G	NM_018584 // downstream // 46687 // Hs.731383 // CAMK2N1 // 55450 // calcium/calmodulin-dependent protein kinase II inhibitor 1 /// ENST00000375078 // downstream // 46687 // Hs.731383 // CAMK2N1 // 55450 // calcium/calmodulin-dependent protein kinase II inhibitor 1 /// NR_033887 // upstream // 6910 // --- // LOC339505 // 339505 // uncharacterized LOC339505 /// ENST00000423486 // upstream // 4470 …	39.1655 // D1S2732 // D1S478 // --- // --- // deCODE /// 46.4095 // D1S199 // UNKNOWN // AFM078YG5 // ATA47D07 // Marshfield /// 41.0340 // --- // --- // 44838 // 548760 // SLM1	0.3941 // 0.6059 // CEU /// 0.3763 // 0.6237 // CHB /// 0.3483 // 0.6517 // JPT /// 0.3750 // 0.6250 // YRI	0.4353 // CEU /// 0.3814 // CHB /// 0.4719 // JPT /// 0.4318 // YRI	170 // CEU /// 194 // CHB /// 178 // JPT /// 176 // YRI	YES	A // CEU /// A // CHB /// A // JPT /// A // YRI	0.3941 // CEU /// 0.3763 // CHB /// 0.3483 // JPT /// 0.3750 // YRI	---	---
[truncated: 30,370 more rows]
